# Supplementary material for: Lipid metabolism-associated metabolites on cardiovascular diseases: a two-sample Mendelian randomized study
Source: Front Cardiovasc Med. 2025 Mar 28;12:1445732. doi: 10.3389/fcvm.2025.1445732 (PMC11985762; doi:10.3389/fcvm.2025.1445732)
Supplement: Supplementary file 1 [file Table1.xlsx]

## Sheet: Table S1
Table S1. Significant associations identified in primary MR analyses using the inverse-variance weighted (IVW) method
Metabolites	Number of IVs	IVW			MR Egger		Weighted median		MR PRESSO		Hetergencity		MR-PRESSO global test P	Egger		Reverse MR			Power
		OR(95%CI)	P	Pbonfer	OR(95%CI)	P	OR(95%CI)	P	OR(95%CI)	P	Q	P		Intercept	P	Number of IVs	OR(95%CI)	P
Aortic aneurysm
Octadecanedioate (C18-DC)	4	1.25 (1.10-1.41)	0.00062997	0.0119694	1.02 (0.66-1.58)	0.92861	1.25 (1.07-1.46)	0.00518624	1.25 (1.01-1.53)	0.0362899	2.67758	0.444051	0.485	0.0324375	0.453568	79	0.97 (0.94-1.01)	0.196858	1
Palmitoyl sphingomyelin (d18:1/16:0)	4	0.72 (0.61-0.86)	0.000258566	0.00491275	0.58 (0.40-0.86)	0.11169	0.69 (0.55-0.86)	0.00103026	0.72 (0.55-0.96)	0.0230141	2.15699	0.54047	0.608	0.0368079	0.34504	79	1.02 (0.98-1.06)	0.259029	1
Sphingomyelin (d18:1/19:0,d19:1/18:0)	4	1.19 (1.08-1.32)	0.000755313	0.0143509	2.15 (0.87-5.32)	0.237885	1.22 (1.07-1.39)	0.00265064	1.19 (1.02-1.40)	0.0309393	2.29671	0.513151	0.548	-0.125459	0.325586	79	1.03 (0.99-1.07)	0.184946	1
N-acetylglutamine	4	0.92 (0.87-0.97)	0.00148138	0.0281461	0.96 (0.87-1.05)	0.451565	0.92 (0.87-0.97)	0.00360396	0.92 (0.84-1.00)	0.0501592	3.16881	0.366324	0.516	-0.0244549	0.362288	79	1.02 (0.98-1.07)	0.225976	1
Atrial fibrillation and flutter
1-oleoylglycerol (18:1)	4	1.27 (1.13-1.43)	0.00010083	0.00312573	1.05 (0.59-1.85)	0.886743	1.29 (1.14-1.47)	6.2791e-05	1.27 (1.02-1.58)	0.0301498	4.81955	0.185498	0.329	0.0321017	0.563633	232	0.99 (0.95-1.03)	0.67875	1
Nervonoylcarnitine (C24:1)	5	0.90 (0.85-0.95)	9.86057e-05	0.0030566	0.94 (0.76-1.17)	0.616328	0.91 (0.85-0.96)	0.00127004	0.90 (0.84-0.96)	0.00198221	1.17318	0.882495	0.898	-0.00810932	0.708239	232	1.01 (0.98-1.05)	0.472868	1
2-ketocaprylate	4	0.88 (0.83-0.93)	6.38947e-06	0.00019809	0.89 (0.75-1.07)	0.340555	0.87 (0.81-0.93)	2.5375e-05	0.88 (0.81-0.95)	0.00217124	0.619405	0.891976	0.879	-0.00517579	0.855042	232	0.99 (0.95-1.03)	0.533188	1
X-21467	6	1.07 (1.03-1.11)	0.000736966	0.0228459	1.07 (0.99-1.16)	0.183668	1.07 (1.02-1.12)	0.00407626	1.07 (1.01-1.13)	0.0180695	4.76245	0.445554	0.626	0.000191357	0.98657	232	1.01 (0.97-1.05)	0.607194	1
X-23659	4	1.18 (1.07-1.30)	0.000794296	0.0246232	1.02 (0.85-1.23)	0.82555	1.16 (1.05-1.28)	0.00310457	1.18 (1.00-1.38)	0.043903	3.96919	0.26481	0.399	0.023617	0.231702	232	0.99 (0.95-1.02)	0.482818	1
N-acetyltyrosine	5	0.95 (0.93-0.98)	0.00159539	0.0494572	0.99 (0.92-1.06)	0.739245	0.96 (0.93-0.99)	0.0038145	0.95 (0.92-0.99)	0.0162261	2.50017	0.644606	0.648	-0.0208125	0.37567	232	0.98 (0.94-1.02)	0.243267	1
Heart failure
Pregnenetriol sulfate	6	1.11 (1.03-1.20)	0.00436681	0.0436681	1.08 (0.92-1.27)	0.416315	1.10 (1.02-1.19)	0.0182277	1.11 (1.03-1.20)	0.00700757	2.09622	0.835677	0.844	0.00536777	0.702983	64	1.03 (0.95-1.11)	0.500329	1
X-25422	6	1.08 (1.02-1.14)	0.00481213	0.0481213	1.02 (0.89-1.18)	0.782862	1.06 (0.99-1.12)	0.0871116	1.08 (1.02-1.14)	0.00883515	2.298	0.80656	0.727	0.00993045	0.454764	64	0.99 (0.92-1.07)	0.839018	1
Stroke
Tetradecanedioate (C14-DC)	4	1.06 (1.02-1.10)	0.000977426	0.0254131	1.08 (1.02-1.15)	0.121507	1.07 (1.03-1.11)	0.000657811	1.06 (1.01-1.12)	0.0314951	2.23041	0.525982	0.523	-0.00762232	0.459166	72	0.98 (0.91-1.06)	0.618117	1
Hexadecanedioate (C16-DC)	5	1.07 (1.03-1.10)	0.000209575	0.00544895	1.08 (1.03-1.14)	0.0652408	1.07 (1.03-1.11)	0.000228187	1.07 (1.01-1.12)	0.0111888	2.76773	0.597415	0.772	-0.00495884	0.546687	72	0.98 (0.92-1.06)	0.683682	1
X-21467	6	1.06 (1.02-1.10)	0.00140606	0.0365575	1.04 (0.97-1.11)	0.366887	1.05 (1.01-1.09)	0.00874481	1.06 (1.01-1.11)	0.0241728	5.5747	0.349824	0.482	0.00617295	0.5477	72	1.00 (0.92-1.08)	0.930151	1

## Sheet: Table S2
Table S2.Summary statistics of instrumental variables (IVs) for the significant associations in primary Mendelian randomization (MR) analyses
Metabolite	IV	Chr	Position	Effects on metabolites				Effects on cardiovascular disease				R2（%）	F-statistics
				Effect allele	Other allele	Beta	Se	Effect allele	Other allele	Beta	Se
Aortic aneurysm
Octadecanedioate (C18-DC)	rs10255591	7	76117091	C	T	0.112834	0.018756	C	T	0.0394078	0.0171394	0.43819	36.1821
Octadecanedioate (C18-DC)	rs11045806	12	21161802	A	G	-0.106417	0.0194251	A	G	-0.0110217	0.0257748	0.36365	30.0047
Octadecanedioate (C18-DC)	rs4149056	12	21178615	C	T	0.220966	0.0207748	C	T	0.0287372	0.0203335	1.3571	113.102
Octadecanedioate (C18-DC)	rs55744319	19	15871011	A	G	-0.161683	0.0165605	A	G	-0.0533688	0.020323	1.1459	95.2963
Palmitoyl sphingomyelin (d18:1/16:0)	rs113345881	19	44928379	G	A	-0.156192	0.0270541	G	A	0.057101	0.0376353	0.401468	33.3232
Palmitoyl sphingomyelin (d18:1/16:0)	rs11591147	1	55039974	T	G	-0.340503	0.0562651	T	G	0.132372	0.0457207	0.440952	36.615
Palmitoyl sphingomyelin (d18:1/16:0)	rs4252185	6	160702419	C	T	0.162517	0.0269407	C	T	-0.0717711	0.0340111	0.438147	36.381
Palmitoyl sphingomyelin (d18:1/16:0)	rs80051818	2	27368937	C	T	0.0978801	0.0162446	C	T	-0.0103303	0.0170157	0.437135	36.2966
Sphingomyelin (d18:1/19:0,d19:1/18:0)	rs1466448	19	8224635	A	C	0.191085	0.0180592	A	C	0.0112508	0.0186543	1.33794	111.931
Sphingomyelin (d18:1/19:0,d19:1/18:0)	rs438568	20	12978039	G	A	-0.200175	0.0147039	G	A	-0.0380589	0.0172014	2.19555	185.289
Sphingomyelin (d18:1/19:0,d19:1/18:0)	rs45461899	9	92068074	A	C	-0.248216	0.0453583	A	C	-0.0623416	0.0553239	0.361413	29.9392
Sphingomyelin (d18:1/19:0,d19:1/18:0)	rs7157785	14	63768838	T	G	0.251196	0.0190206	T	G	0.0647633	0.0242783	2.06885	174.37
N-acetyl-L-glutamine	rs1495741	8	18415371	A	G	-0.17536	0.017849	A	G	0.0429464	0.0187181	1.16609	96.5
N-acetyl-L-glutamine	rs17349321	2	73416625	T	C	0.809576	0.0180233	T	C	-0.0606136	0.0243531	19.7835	2017.16
N-acetyl-L-glutamine	rs523355	2	73246185	C	G	-0.199118	0.0315789	C	G	-0.016509	0.0411925	0.483632	39.7485
N-acetyl-L-glutamine	rs61091264	2	73882566	A	G	0.303894	0.0228237	A	G	-0.0354989	0.0238296	2.12107	177.242
Atrial fibrillation and flutter
1-oleoylglycerol (18:1)	rs112871012	19	44928640	A	G	0.158987	0.0280316	A	G	0.0025902	0.0219782	0.38958	32.1604
1-oleoylglycerol (18:1)	rs114881696	4	92980470	G	C	-0.236439	0.0431018	G	C	-0.0370969	0.023817	0.364523	30.0844
1-oleoylglycerol (18:1)	rs72785421	16	14193978	C	T	-0.119237	0.0216956	C	T	-0.0396526	0.0120901	0.36589	30.1976
1-oleoylglycerol (18:1)	rs964184	11	116778201	C	G	-0.177523	0.0228868	C	G	-0.0537787	0.0134805	0.726169	60.1497
Nervonoylcarnitine (C24:1)	rs11242109	5	132341354	T	G	-0.126411	0.0155821	T	G	0.0214606	0.00998467	0.828284	65.7972
Nervonoylcarnitine (C24:1)	rs17785370	1	53239502	T	A	-0.131829	0.0168562	T	A	0.0121027	0.00983055	0.770226	61.1494
Nervonoylcarnitine (C24:1)	rs2229738	11	68794860	T	C	0.197526	0.0301077	T	C	-0.0127078	0.013323	0.543252	43.0312
Nervonoylcarnitine (C24:1)	rs7465511	8	86509252	T	C	0.209263	0.0174116	T	C	-0.0196474	0.0107319	1.80008	144.41
Nervonoylcarnitine (C24:1)	rs7656006	4	82633714	C	T	0.232967	0.019803	C	T	-0.0271705	0.0111486	1.72599	138.362
2-ketocaprylate	rs13410232	2	73644562	T	A	-0.297847	0.0183057	T	A	0.0436151	0.0123105	3.11281	264.672
2-ketocaprylate	rs144025042	16	75114533	A	G	-0.450233	0.0759533	A	G	0.0402243	0.0280764	0.424626	35.1298
2-ketocaprylate	rs414700	14	60152599	G	T	0.139368	0.0210051	G	T	-0.0163693	0.0149709	0.531417	44.012
2-ketocaprylate	rs74637339	3	15586533	A	T	0.277383	0.0347503	A	T	-0.03862	0.0169574	0.767309	63.6997
X-21467	rs1047891	2	210675783	A	C	0.164416	0.016738	A	C	0.019064	0.0101927	1.16372	96.4662
X-21467	rs10897407	11	63369912	G	A	-0.0923181	0.0159912	G	A	-0.0063055	0.00987577	0.405042	33.32
X-21467	rs12318075	12	21208653	G	T	0.42818	0.0201222	G	T	0.0282829	0.010432	5.23596	452.685
X-21467	rs189017081	10	100126891	C	T	0.357034	0.0605277	C	T	-0.0767581	0.0564848	0.422787	34.786
X-21467	rs55672373	10	99835096	T	C	-0.489317	0.0324894	T	C	-0.0519919	0.0300399	2.69334	226.773
X-21467	rs7976818	12	21116170	T	C	-0.169366	0.0185582	T	C	-0.00277064	0.0115485	1.0061	83.2674
X-23659	rs116068903	1	67033038	T	C	-0.304889	0.0553394	T	C	-0.065779	0.0634894	0.369883	30.3465
X-23659	rs13650	7	150800957	G	A	0.0893145	0.0156886	G	A	0.0325862	0.0107436	0.394836	32.4018
X-23659	rs60234513	7	150907318	C	T	-0.240861	0.0162493	C	T	-0.0275581	0.0123151	2.61701	219.663
X-23659	rs909530	1	171114034	T	C	-0.0928601	0.0167752	T	C	-0.0196166	0.010369	0.373385	30.6349
N-acetyltyrosine	rs13411311	2	73507006	A	G	0.727883	0.0166962	A	G	-0.0318852	0.0116136	19.51	1900.1
N-acetyltyrosine	rs147484801	2	73912384	C	T	0.399491	0.0625552	C	T	-0.0135244	0.0563091	0.517443	40.7733
N-acetyltyrosine	rs459059	3	8145244	C	G	0.245372	0.0438112	C	G	-0.0390987	0.0430835	0.39845	31.3595
N-acetyltyrosine	rs523355	2	73246185	C	G	-0.186087	0.0332288	C	G	0.0433721	0.024234	0.39838	31.3539
N-acetyltyrosine	rs7108760	11	67647176	G	A	0.29997	0.0208317	G	A	-0.0137183	0.0149407	2.57632	207.298
Phosphate to oleoyl-linoleoyl-glycerol (18:1 to 18:2) [2] ratio	rs116843064	19	8364439	A	G	0.352146	0.0528833	A	G	-0.0379471	0.0286298	0.55176	44.3302
Phosphate to oleoyl-linoleoyl-glycerol (18:1 to 18:2) [2] ratio	rs3208305	8	19966137	T	A	0.0995801	0.0170209	T	A	-0.0307735	0.0108382	0.42645	34.2193
Phosphate to oleoyl-linoleoyl-glycerol (18:1 to 18:2) [2] ratio	rs4665972	2	27375230	C	T	0.0882582	0.015883	C	T	-0.00670762	0.00979156	0.384871	30.87
Phosphate to oleoyl-linoleoyl-glycerol (18:1 to 18:2) [2] ratio	rs59007384	19	44893408	T	G	-0.13279	0.0191343	T	G	0.0180917	0.0115382	0.599019	48.1501
Phosphate to oleoyl-linoleoyl-glycerol (18:1 to 18:2) [2] ratio	rs7555577	1	62568692	C	A	-0.1117	0.0163033	C	A	0.00704219	0.0107741	0.583924	46.9296
Phosphate to oleoyl-linoleoyl-glycerol (18:1 to 18:2) [2] ratio	rs964184	11	116778201	C	G	0.246617	0.0227724	C	G	-0.0537787	0.0134805	1.44626	117.252
Heart failure
Pregnenetriol sulfate	rs10252509	7	64464647	C	T	-0.0788992	0.0141053	C	T	-0.00852435	0.0102314	0.378595	31.2806
Pregnenetriol sulfate	rs212100	19	47873738	C	T	0.256302	0.0174292	C	T	0.0218242	0.0128577	2.55936	216.194
Pregnenetriol sulfate	rs3755320	2	233713415	A	C	-0.192982	0.0228515	A	C	-0.0271773	0.0173984	0.858816	71.3015
Pregnenetriol sulfate	rs4149056	12	21178615	C	T	0.0966057	0.0176714	C	T	0.0142339	0.0114421	0.361686	29.8785
Pregnenetriol sulfate	rs7196272	16	81527991	C	G	0.141462	0.025448	C	G	0.0447162	0.0274788	0.373927	30.8935
Pregnenetriol sulfate	rs74787288	2	233751021	G	C	0.151331	0.0272419	G	C	-0.00269664	0.0269595	0.37342	30.8514
X-25422	rs10240723	7	97981884	T	C	-0.241981	0.0147294	T	C	-0.0117515	0.0093347	3.18275	269.828
X-25422	rs1047891	2	210675783	A	C	0.0853351	0.0156234	A	C	0.0131377	0.00987004	0.362064	29.8262
X-25422	rs1510303	7	97744357	A	G	-0.101038	0.0143321	A	G	-0.00882743	0.00919251	0.601708	49.6871
X-25422	rs1620646	7	97996146	A	C	0.19375	0.0221557	A	C	0.0309693	0.014868	0.922875	76.4551
X-25422	rs2169387	8	9323885	G	A	-0.134199	0.0244416	G	A	-0.0131397	0.0130154	0.365851	30.1393
X-25422	rs2282377	14	104105483	G	C	-0.198248	0.0213001	G	C	-0.0110795	0.0141844	1.04413	86.6061
Stroke
Tetradecanedioate (C14-DC)	rs12406866	1	46916299	T	G	0.155643	0.0185571	T	G	0.0114987	0.00965234	0.843644	70.3289
Tetradecanedioate (C14-DC)	rs35746477	3	143090720	G	C	-0.101052	0.0176699	G	C	-0.00289165	0.00925884	0.394009	32.6977
Tetradecanedioate (C14-DC)	rs4149056	12	21178615	C	T	0.506324	0.0197989	C	T	0.0345146	0.010153	7.33015	653.838
Tetradecanedioate (C14-DC)	rs4762697	12	21162039	T	A	0.176615	0.0166062	T	A	-0.00143653	0.00869259	1.34962	113.086
Hexadecanedioate (C16-DC)	rs11045806	12	21161802	A	G	-0.228334	0.0188888	A	G	-0.0212131	0.0128267	1.73835	146.092
Hexadecanedioate (C16-DC)	rs12406866	1	46916299	T	G	0.107603	0.018556	T	G	0.0114987	0.00965234	0.405448	33.6182
Hexadecanedioate (C16-DC)	rs35746477	3	143090720	G	C	-0.10575	0.0176234	G	C	-0.00289165	0.00925884	0.434023	35.9978
Hexadecanedioate (C16-DC)	rs4149056	12	21178615	C	T	0.515822	0.0197078	C	T	0.0345146	0.010153	7.65844	684.886
Hexadecanedioate (C16-DC)	rs79400241	19	15873592	G	C	-0.0967905	0.0162165	G	C	0.00859321	0.0102498	0.42944	35.6161
X-21467	rs1047891	2	210675783	A	C	0.164416	0.016738	A	C	0.0234926	0.00873154	1.16372	96.4662
X-21467	rs10897407	11	63369912	G	A	-0.0923181	0.0159912	G	A	-0.00238821	0.00845133	0.405042	33.32
X-21467	rs12318075	12	21208653	G	T	0.42818	0.0201222	G	T	0.0217978	0.00892532	5.23596	452.685
X-21467	rs189017081	10	100126891	C	T	0.357034	0.0605277	C	T	0.0833677	0.0494547	0.422787	34.786
X-21467	rs55672373	10	99835096	T	C	-0.489317	0.0324894	T	C	-0.000202353	0.0260479	2.69334	226.773
X-21467	rs7976818	12	21116170	T	C	-0.169366	0.0185582	T	C	-0.00896913	0.00990798	1.0061	83.2674

## Sheet: Table S3
Table S3.Summary statistics of instrumental variables (IVs) for the significant associations in reverse Mendelian randomization (MR) analyses
Metabolite	IV	Chr	Position	Cardiovascular disease as exposure				Metabolite as outcome
				Effect allele	Other allele	Beta	Se	Effect allele	Other allele	Beta	Se
Aortic aneurysm
Octadecanedioate (C18-DC)	rs1003763	21	38701096	C	G	0.105339	0.0182289	C	G	-0.0238481	0.0177647
Octadecanedioate (C18-DC)	rs10141526	14	61836534	C	A	-0.090267	0.0202216	C	A	-0.0216202	0.0191185
Octadecanedioate (C18-DC)	rs1016030	11	95739529	A	G	-0.0784474	0.0171839	A	G	0.028057	0.0154695
Octadecanedioate (C18-DC)	rs10841443	12	20067099	C	G	0.108996	0.0191844	C	G	0.00490446	0.0164891
Octadecanedioate (C18-DC)	rs10849081	12	4488315	A	C	-0.107043	0.0227245	A	C	0.000919868	0.0196702
Octadecanedioate (C18-DC)	rs10894192	11	130396222	T	A	0.118094	0.0167677	T	A	-0.00760684	0.0156609
Octadecanedioate (C18-DC)	rs10965227	9	22081797	A	G	-0.115896	0.0198413	A	G	0.026732	0.0192493
Octadecanedioate (C18-DC)	rs1106370	1	9383281	G	A	0.0936557	0.0163793	G	A	-0.0139171	0.0154445
Octadecanedioate (C18-DC)	rs111297611	15	48518744	T	A	0.199422	0.0315849	T	A	-0.0247591	0.0256424
Octadecanedioate (C18-DC)	rs11172113	12	57133500	T	C	-0.103652	0.0167043	T	C	-0.0267737	0.0154628
Octadecanedioate (C18-DC)	rs112009052	19	40593595	T	A	-0.455416	0.0643372	T	A	0.071749	0.0673035
Octadecanedioate (C18-DC)	rs112251958	7	40390584	T	C	0.111268	0.0232776	T	C	-0.0310798	0.0245064
Octadecanedioate (C18-DC)	rs1148060	11	128844468	G	T	0.115776	0.0248313	G	T	0.00640301	0.0285723
Octadecanedioate (C18-DC)	rs11605176	11	11719988	G	T	-0.100604	0.0225914	G	T	0.00415288	0.0229444
Octadecanedioate (C18-DC)	rs11722207	4	178189118	G	C	0.0877488	0.0192432	G	C	0.012125	0.0188789
Octadecanedioate (C18-DC)	rs118010747	8	614307	C	T	0.240317	0.0505719	C	T	0.00717779	0.0375444
Octadecanedioate (C18-DC)	rs11860604	16	13899269	G	C	0.0761319	0.0163578	G	C	0.00032938	0.0156556
Octadecanedioate (C18-DC)	rs11956806	5	172501066	T	A	-0.086667	0.0191756	T	A	-0.0165722	0.0187635
Octadecanedioate (C18-DC)	rs12030801	1	218521114	C	T	0.165777	0.0333772	C	T	-0.0174418	0.0331769
Octadecanedioate (C18-DC)	rs12086752	1	243033882	C	A	0.0767637	0.0170676	C	A	-0.0078817	0.0164975
Octadecanedioate (C18-DC)	rs12215913	6	56132197	T	C	-0.112558	0.0231195	T	C	-0.000533557	0.0212762
Octadecanedioate (C18-DC)	rs12331564	4	179598912	G	C	0.128953	0.0291357	G	C	0.044352	0.0384648
Octadecanedioate (C18-DC)	rs12403093	1	9340809	C	T	-0.231738	0.0431194	C	T	-0.0126296	0.0407562
Octadecanedioate (C18-DC)	rs12420059	11	70107793	G	A	0.110777	0.0238997	G	A	0.0157585	0.0206984
Octadecanedioate (C18-DC)	rs12485162	22	30274183	G	C	-0.143848	0.030316	G	C	-0.138542	0.0711253
Octadecanedioate (C18-DC)	rs13124853	4	145863622	A	G	0.0893027	0.016719	A	G	0.0107697	0.0153031
Octadecanedioate (C18-DC)	rs1322640	6	169186792	T	C	-0.0965242	0.0182544	T	C	0.0362491	0.0186515
Octadecanedioate (C18-DC)	rs141286758	14	103484793	C	T	0.135645	0.0298743	C	T	-0.0448656	0.0323909
Octadecanedioate (C18-DC)	rs141499735	8	16585527	T	A	-1.04671	0.230886	T	A	-0.100889	0.0787103
Octadecanedioate (C18-DC)	rs141737320	17	62204106	T	G	-0.131388	0.0294996	T	G	-0.0325896	0.0291115
Octadecanedioate (C18-DC)	rs142115265	3	41824112	A	G	0.109641	0.0204398	A	G	-0.00419589	0.0210416
Octadecanedioate (C18-DC)	rs142550943	22	50687647	G	A	0.117854	0.0249023	G	A	-0.00576132	0.0325646
Octadecanedioate (C18-DC)	rs143095195	14	96659608	C	T	-0.215545	0.046803	C	T	0.0187077	0.0559356
Octadecanedioate (C18-DC)	rs143558486	2	44574030	G	A	-0.876622	0.194003	G	A	0.0101695	0.0596497
Octadecanedioate (C18-DC)	rs144292357	2	199669137	T	G	0.27057	0.0563714	T	G	-0.0129635	0.0610669
Octadecanedioate (C18-DC)	rs146009840	15	78613835	A	T	0.0954593	0.0171133	A	T	0.00122465	0.0161159
Octadecanedioate (C18-DC)	rs148105262	13	80860587	T	C	0.586649	0.121144	T	C	-0.119028	0.0786895
Octadecanedioate (C18-DC)	rs1711431	11	102603338	T	A	0.0885181	0.0180148	T	A	-0.0227187	0.0165829
Octadecanedioate (C18-DC)	rs175035	14	74997145	C	T	0.0738139	0.0162903	C	T	0.0312901	0.0151191
Octadecanedioate (C18-DC)	rs201606725	6	139783758	T	A	0.521693	0.117894	T	A	0.0311141	0.160952
Octadecanedioate (C18-DC)	rs2077218	10	94311804	G	A	-0.134317	0.0212727	G	A	-0.00912286	0.0181994
Octadecanedioate (C18-DC)	rs2445873	5	83543412	A	G	0.0756074	0.0170401	A	G	-0.00490922	0.0156663
Octadecanedioate (C18-DC)	rs2758311	6	159732341	G	C	-0.0777466	0.0164224	G	C	-0.0109062	0.0154737
Octadecanedioate (C18-DC)	rs28834794	3	22626687	G	A	-0.476798	0.0924438	G	A	0.162483	0.0650331
Octadecanedioate (C18-DC)	rs34950398	2	19076406	G	A	0.0809972	0.0175685	G	A	-0.00613459	0.0157975
Octadecanedioate (C18-DC)	rs372758	8	141167152	G	A	0.19122	0.0376566	G	A	-0.0225844	0.0365133
Octadecanedioate (C18-DC)	rs3760572	18	63423597	A	T	-0.0764731	0.0162745	A	T	0.0061593	0.0155582
Octadecanedioate (C18-DC)	rs3863442	16	75329010	C	T	-0.0742814	0.01642	C	T	-0.00308209	0.0155713
Octadecanedioate (C18-DC)	rs3907942	8	2912835	G	A	0.0843944	0.0185674	G	A	-0.0133341	0.0168079
Octadecanedioate (C18-DC)	rs4135240	6	36679903	T	C	0.0830553	0.0171854	T	C	-0.0214986	0.0160333
Octadecanedioate (C18-DC)	rs4293569	2	124097704	T	C	-0.0786015	0.0175346	T	C	-0.00954049	0.0165095
Octadecanedioate (C18-DC)	rs4393147	1	154441561	C	T	-0.0825061	0.01773	C	T	-0.0103543	0.0156011
Octadecanedioate (C18-DC)	rs4473177	16	83036104	C	T	-0.0817397	0.0180458	C	T	-0.0200345	0.0178039
Octadecanedioate (C18-DC)	rs4815428	20	2617332	G	A	0.0969576	0.0176772	G	A	0.0013517	0.0162584
Octadecanedioate (C18-DC)	rs4837886	9	121659686	T	C	0.100128	0.0181057	T	C	-0.0273252	0.0167657
Octadecanedioate (C18-DC)	rs4869595	5	38731602	C	G	-0.0748143	0.0167719	C	G	0.00990653	0.0157754
Octadecanedioate (C18-DC)	rs555179364	11	117347969	T	C	0.240075	0.053883	T	C	-0.0309969	0.0642562
Octadecanedioate (C18-DC)	rs561375	3	120823614	G	A	-0.0779727	0.0171931	G	A	0.0203647	0.0160256
Octadecanedioate (C18-DC)	rs6554433	4	57154416	C	T	-0.0920665	0.0179161	C	T	-0.0113284	0.0168531
Octadecanedioate (C18-DC)	rs6579220	20	35129442	G	A	-0.107263	0.0241443	G	A	0.00227364	0.0239028
Octadecanedioate (C18-DC)	rs6948915	7	74010746	C	T	0.102509	0.0163232	C	T	0.0153245	0.0155038
Octadecanedioate (C18-DC)	rs7136054	12	65982422	G	C	-0.0859366	0.0163493	G	C	-0.000276529	0.0152912
Octadecanedioate (C18-DC)	rs7164773	15	60775749	C	T	-0.0747075	0.0163174	C	T	0.0105911	0.0154981
Octadecanedioate (C18-DC)	rs7220908	17	78373121	C	G	0.0921805	0.0205059	C	G	-0.0080564	0.0196792
Octadecanedioate (C18-DC)	rs7255	2	20679060	T	C	-0.0954884	0.0162089	T	C	0.0247617	0.0155247
Octadecanedioate (C18-DC)	rs72980095	2	233052342	C	T	0.195324	0.0405335	C	T	-0.0233166	0.0368546
Octadecanedioate (C18-DC)	rs7336555	13	22289133	A	T	-0.182675	0.0205722	A	T	-0.000106307	0.0183856
Octadecanedioate (C18-DC)	rs737343	13	50878487	C	G	-0.088832	0.0194499	C	G	-0.0526665	0.0176295
Octadecanedioate (C18-DC)	rs74579592	4	77899	C	T	0.308533	0.0698236	C	T	-0.0374077	0.058664
Octadecanedioate (C18-DC)	rs7503235	17	48563369	A	G	-0.111651	0.0219243	A	G	0.0274974	0.0214503
Octadecanedioate (C18-DC)	rs7543039	1	99584092	C	T	0.100404	0.0163015	C	T	0.0200366	0.0153364
Octadecanedioate (C18-DC)	rs756625	15	65200971	G	A	0.0930145	0.0198571	G	A	-0.0223339	0.0189852
Octadecanedioate (C18-DC)	rs76662135	15	73930701	G	A	-0.193574	0.0424252	G	A	-0.0118568	0.044199
Octadecanedioate (C18-DC)	rs76927382	10	18411387	A	G	0.19197	0.0409669	A	G	0.0277603	0.0433145
Octadecanedioate (C18-DC)	rs77097530	5	123274159	C	G	0.186329	0.0327653	C	G	-0.0367288	0.0305088
Octadecanedioate (C18-DC)	rs77142590	10	113541016	G	A	0.129882	0.0284017	G	A	-0.0118088	0.0323891
Octadecanedioate (C18-DC)	rs7816228	8	141466429	G	A	0.0911547	0.019277	G	A	-0.0145178	0.0207518
Octadecanedioate (C18-DC)	rs7913115	10	94167055	C	A	-0.0966292	0.0162434	C	A	0.00970265	0.0158743
Octadecanedioate (C18-DC)	rs79455649	4	99227804	C	G	0.0955425	0.0170258	C	G	-0.0164787	0.0159162
Octadecanedioate (C18-DC)	rs8097844	18	22607023	C	T	-0.0831342	0.0174669	C	T	-0.017416	0.0172567
Octadecanedioate (C18-DC)	rs848549	2	36475246	C	T	-0.0781897	0.0174978	C	T	-0.00161597	0.0173057
Octadecanedioate (C18-DC)	rs9268791	6	32453296	T	C	-0.0771144	0.0163154	T	C	-0.0227373	0.0157006
Octadecanedioate (C18-DC)	rs9376744	6	143326794	T	C	0.0836905	0.0169793	T	C	-0.0165119	0.0164069
Octadecanedioate (C18-DC)	rs9802273	9	133520331	A	G	0.080675	0.0167764	A	G	0.00812689	0.017348
Palmitoyl sphingomyelin (d18:1/16:0)	rs1003763	21	38701096	C	G	0.105339	0.0182289	C	G	-0.0395863	0.0174511
Palmitoyl sphingomyelin (d18:1/16:0)	rs10141526	14	61836534	C	A	-0.090267	0.0202216	C	A	-0.0350577	0.0187916
Palmitoyl sphingomyelin (d18:1/16:0)	rs1016030	11	95739529	A	G	-0.0784474	0.0171839	A	G	-0.00413434	0.0152054
Palmitoyl sphingomyelin (d18:1/16:0)	rs10841443	12	20067099	C	G	0.108996	0.0191844	C	G	0.00487703	0.0162257
Palmitoyl sphingomyelin (d18:1/16:0)	rs10849081	12	4488315	A	C	-0.107043	0.0227245	A	C	0.0397995	0.0193307
Palmitoyl sphingomyelin (d18:1/16:0)	rs10894192	11	130396222	T	A	0.118094	0.0167677	T	A	-0.0054547	0.0153935
Palmitoyl sphingomyelin (d18:1/16:0)	rs10965227	9	22081797	A	G	-0.115896	0.0198413	A	G	0.0340602	0.0189107
Palmitoyl sphingomyelin (d18:1/16:0)	rs1106370	1	9383281	G	A	0.0936557	0.0163793	G	A	-0.00911555	0.015172
Palmitoyl sphingomyelin (d18:1/16:0)	rs111297611	15	48518744	T	A	0.199422	0.0315849	T	A	-0.00533108	0.0252013
Palmitoyl sphingomyelin (d18:1/16:0)	rs11172113	12	57133500	T	C	-0.103652	0.0167043	T	C	0.0123584	0.0152116
Palmitoyl sphingomyelin (d18:1/16:0)	rs112009052	19	40593595	T	A	-0.455416	0.0643372	T	A	-0.103304	0.0663287
Palmitoyl sphingomyelin (d18:1/16:0)	rs112251958	7	40390584	T	C	0.111268	0.0232776	T	C	-0.0193755	0.0241321
Palmitoyl sphingomyelin (d18:1/16:0)	rs1148060	11	128844468	G	T	0.115776	0.0248313	G	T	0.0293196	0.0281144
Palmitoyl sphingomyelin (d18:1/16:0)	rs11605176	11	11719988	G	T	-0.100604	0.0225914	G	T	0.0156081	0.0225415
Palmitoyl sphingomyelin (d18:1/16:0)	rs11722207	4	178189118	G	C	0.0877488	0.0192432	G	C	0.0288426	0.0185743
Palmitoyl sphingomyelin (d18:1/16:0)	rs118010747	8	614307	C	T	0.240317	0.0505719	C	T	3.48545e-05	0.0368184
Palmitoyl sphingomyelin (d18:1/16:0)	rs11860604	16	13899269	G	C	0.0761319	0.0163578	G	C	0.00456325	0.0153919
Palmitoyl sphingomyelin (d18:1/16:0)	rs11956806	5	172501066	T	A	-0.086667	0.0191756	T	A	0.0142035	0.0184421
Palmitoyl sphingomyelin (d18:1/16:0)	rs12030801	1	218521114	C	T	0.165777	0.0333772	C	T	-0.00226076	0.0325371
Palmitoyl sphingomyelin (d18:1/16:0)	rs12086752	1	243033882	C	A	0.0767637	0.0170676	C	A	0.0101096	0.0162051
Palmitoyl sphingomyelin (d18:1/16:0)	rs12215913	6	56132197	T	C	-0.112558	0.0231195	T	C	-0.00687691	0.0209685
Palmitoyl sphingomyelin (d18:1/16:0)	rs12331564	4	179598912	G	C	0.128953	0.0291357	G	C	0.0595658	0.037755
Palmitoyl sphingomyelin (d18:1/16:0)	rs12403093	1	9340809	C	T	-0.231738	0.0431194	C	T	0.0434884	0.0400122
Palmitoyl sphingomyelin (d18:1/16:0)	rs12420059	11	70107793	G	A	0.110777	0.0238997	G	A	0.00537867	0.020345
Palmitoyl sphingomyelin (d18:1/16:0)	rs12485162	22	30274183	G	C	-0.143848	0.030316	G	C	-0.0293878	0.0699398
Palmitoyl sphingomyelin (d18:1/16:0)	rs13124853	4	145863622	A	G	0.0893027	0.016719	A	G	-0.00757872	0.0150386
Palmitoyl sphingomyelin (d18:1/16:0)	rs1322640	6	169186792	T	C	-0.0965242	0.0182544	T	C	-0.017925	0.0183488
Palmitoyl sphingomyelin (d18:1/16:0)	rs141286758	14	103484793	C	T	0.135645	0.0298743	C	T	0.00795973	0.0318124
Palmitoyl sphingomyelin (d18:1/16:0)	rs141499735	8	16585527	T	A	-1.04671	0.230886	T	A	-0.0749625	0.0775809
Palmitoyl sphingomyelin (d18:1/16:0)	rs141737320	17	62204106	T	G	-0.131388	0.0294996	T	G	-0.0188349	0.0286117
Palmitoyl sphingomyelin (d18:1/16:0)	rs142115265	3	41824112	A	G	0.109641	0.0204398	A	G	8.61595e-07	0.0206502
Palmitoyl sphingomyelin (d18:1/16:0)	rs142550943	22	50687647	G	A	0.117854	0.0249023	G	A	0.0288571	0.0320446
Palmitoyl sphingomyelin (d18:1/16:0)	rs143095195	14	96659608	C	T	-0.215545	0.046803	C	T	0.0318252	0.0547145
Palmitoyl sphingomyelin (d18:1/16:0)	rs143558486	2	44574030	G	A	-0.876622	0.194003	G	A	-0.040776	0.0587875
Palmitoyl sphingomyelin (d18:1/16:0)	rs144292357	2	199669137	T	G	0.27057	0.0563714	T	G	-0.0504181	0.0598558
Palmitoyl sphingomyelin (d18:1/16:0)	rs146009840	15	78613835	A	T	0.0954593	0.0171133	A	T	-0.00610177	0.0158418
Palmitoyl sphingomyelin (d18:1/16:0)	rs148105262	13	80860587	T	C	0.586649	0.121144	T	C	0.0195312	0.0783243
Palmitoyl sphingomyelin (d18:1/16:0)	rs1711431	11	102603338	T	A	0.0885181	0.0180148	T	A	0.00690436	0.0162901
Palmitoyl sphingomyelin (d18:1/16:0)	rs175035	14	74997145	C	T	0.0738139	0.0162903	C	T	0.0119624	0.0148649
Palmitoyl sphingomyelin (d18:1/16:0)	rs201606725	6	139783758	T	A	0.521693	0.117894	T	A	0.01595	0.158643
Palmitoyl sphingomyelin (d18:1/16:0)	rs2077218	10	94311804	G	A	-0.134317	0.0212727	G	A	-0.0144472	0.0178894
Palmitoyl sphingomyelin (d18:1/16:0)	rs2445873	5	83543412	A	G	0.0756074	0.0170401	A	G	0.0117429	0.0154074
Palmitoyl sphingomyelin (d18:1/16:0)	rs2758311	6	159732341	G	C	-0.0777466	0.0164224	G	C	0.0325439	0.0152114
Palmitoyl sphingomyelin (d18:1/16:0)	rs28834794	3	22626687	G	A	-0.476798	0.0924438	G	A	-0.0106272	0.0645263
Palmitoyl sphingomyelin (d18:1/16:0)	rs34950398	2	19076406	G	A	0.0809972	0.0175685	G	A	-0.0038208	0.015531
Palmitoyl sphingomyelin (d18:1/16:0)	rs372758	8	141167152	G	A	0.19122	0.0376566	G	A	0.109281	0.035879
Palmitoyl sphingomyelin (d18:1/16:0)	rs3760572	18	63423597	A	T	-0.0764731	0.0162745	A	T	0.0191321	0.0152911
Palmitoyl sphingomyelin (d18:1/16:0)	rs3863442	16	75329010	C	T	-0.0742814	0.01642	C	T	0.00862779	0.0153128
Palmitoyl sphingomyelin (d18:1/16:0)	rs3907942	8	2912835	G	A	0.0843944	0.0185674	G	A	-0.00628212	0.016503
Palmitoyl sphingomyelin (d18:1/16:0)	rs4135240	6	36679903	T	C	0.0830553	0.0171854	T	C	0.0095278	0.0157666
Palmitoyl sphingomyelin (d18:1/16:0)	rs4293569	2	124097704	T	C	-0.0786015	0.0175346	T	C	-0.0100568	0.0162411
Palmitoyl sphingomyelin (d18:1/16:0)	rs4393147	1	154441561	C	T	-0.0825061	0.01773	C	T	-0.00884242	0.015318
Palmitoyl sphingomyelin (d18:1/16:0)	rs4473177	16	83036104	C	T	-0.0817397	0.0180458	C	T	-0.000174733	0.0174805
Palmitoyl sphingomyelin (d18:1/16:0)	rs4815428	20	2617332	G	A	0.0969576	0.0176772	G	A	-0.0149603	0.015983
Palmitoyl sphingomyelin (d18:1/16:0)	rs4837886	9	121659686	T	C	0.100128	0.0181057	T	C	0.00144425	0.0164792
Palmitoyl sphingomyelin (d18:1/16:0)	rs4869595	5	38731602	C	G	-0.0748143	0.0167719	C	G	0.0208025	0.0154766
Palmitoyl sphingomyelin (d18:1/16:0)	rs555179364	11	117347969	T	C	0.240075	0.053883	T	C	0.036975	0.0626939
Palmitoyl sphingomyelin (d18:1/16:0)	rs561375	3	120823614	G	A	-0.0779727	0.0171931	G	A	-0.0210101	0.0157641
Palmitoyl sphingomyelin (d18:1/16:0)	rs6554433	4	57154416	C	T	-0.0920665	0.0179161	C	T	0.00556504	0.0165685
Palmitoyl sphingomyelin (d18:1/16:0)	rs6579220	20	35129442	G	A	-0.107263	0.0241443	G	A	-0.0197608	0.0235117
Palmitoyl sphingomyelin (d18:1/16:0)	rs6948915	7	74010746	C	T	0.102509	0.0163232	C	T	0.0162819	0.0152469
Palmitoyl sphingomyelin (d18:1/16:0)	rs7136054	12	65982422	G	C	-0.0859366	0.0163493	G	C	-0.0258637	0.0150278
Palmitoyl sphingomyelin (d18:1/16:0)	rs7164773	15	60775749	C	T	-0.0747075	0.0163174	C	T	-0.000937821	0.0152388
Palmitoyl sphingomyelin (d18:1/16:0)	rs7220908	17	78373121	C	G	0.0921805	0.0205059	C	G	0.033318	0.0193644
Palmitoyl sphingomyelin (d18:1/16:0)	rs7255	2	20679060	T	C	-0.0954884	0.0162089	T	C	0.00717623	0.0152582
Palmitoyl sphingomyelin (d18:1/16:0)	rs72980095	2	233052342	C	T	0.195324	0.0405335	C	T	0.00562428	0.0363387
Palmitoyl sphingomyelin (d18:1/16:0)	rs7336555	13	22289133	A	T	-0.182675	0.0205722	A	T	-0.00696572	0.018082
Palmitoyl sphingomyelin (d18:1/16:0)	rs737343	13	50878487	C	G	-0.088832	0.0194499	C	G	0.00816233	0.0173474
Palmitoyl sphingomyelin (d18:1/16:0)	rs74579592	4	77899	C	T	0.308533	0.0698236	C	T	0.0937751	0.0574251
Palmitoyl sphingomyelin (d18:1/16:0)	rs7503235	17	48563369	A	G	-0.111651	0.0219243	A	G	-0.0144787	0.0210665
Palmitoyl sphingomyelin (d18:1/16:0)	rs7543039	1	99584092	C	T	0.100404	0.0163015	C	T	0.00707558	0.0150678
Palmitoyl sphingomyelin (d18:1/16:0)	rs756625	15	65200971	G	A	0.0930145	0.0198571	G	A	0.0131767	0.0186383
Palmitoyl sphingomyelin (d18:1/16:0)	rs76662135	15	73930701	G	A	-0.193574	0.0424252	G	A	-0.00671716	0.0435581
Palmitoyl sphingomyelin (d18:1/16:0)	rs76927382	10	18411387	A	G	0.19197	0.0409669	A	G	0.0316655	0.0425396
Palmitoyl sphingomyelin (d18:1/16:0)	rs77097530	5	123274159	C	G	0.186329	0.0327653	C	G	0.0317727	0.0299252
Palmitoyl sphingomyelin (d18:1/16:0)	rs77142590	10	113541016	G	A	0.129882	0.0284017	G	A	-0.0212759	0.0318288
Palmitoyl sphingomyelin (d18:1/16:0)	rs7816228	8	141466429	G	A	0.0911547	0.019277	G	A	-0.0371337	0.0203785
Palmitoyl sphingomyelin (d18:1/16:0)	rs7913115	10	94167055	C	A	-0.0966292	0.0162434	C	A	0.0054988	0.0156177
Palmitoyl sphingomyelin (d18:1/16:0)	rs79455649	4	99227804	C	G	0.0955425	0.0170258	C	G	0.00557069	0.0156523
Palmitoyl sphingomyelin (d18:1/16:0)	rs8097844	18	22607023	C	T	-0.0831342	0.0174669	C	T	0.0438399	0.0169543
Palmitoyl sphingomyelin (d18:1/16:0)	rs848549	2	36475246	C	T	-0.0781897	0.0174978	C	T	-0.0233339	0.0170162
Palmitoyl sphingomyelin (d18:1/16:0)	rs9268791	6	32453296	T	C	-0.0771144	0.0163154	T	C	0.00967443	0.015411
Palmitoyl sphingomyelin (d18:1/16:0)	rs9376744	6	143326794	T	C	0.0836905	0.0169793	T	C	-0.0150021	0.0161398
Palmitoyl sphingomyelin (d18:1/16:0)	rs9802273	9	133520331	A	G	0.080675	0.0167764	A	G	-0.0243736	0.0170474
Sphingomyelin (d18:1/19:0,d19:1/18:0)	rs1003763	21	38701096	C	G	0.105339	0.0182289	C	G	-0.0085324	0.0167668
Sphingomyelin (d18:1/19:0,d19:1/18:0)	rs10141526	14	61836534	C	A	-0.090267	0.0202216	C	A	-0.0344452	0.0180683
Sphingomyelin (d18:1/19:0,d19:1/18:0)	rs1016030	11	95739529	A	G	-0.0784474	0.0171839	A	G	0.0153169	0.0146086
Sphingomyelin (d18:1/19:0,d19:1/18:0)	rs10841443	12	20067099	C	G	0.108996	0.0191844	C	G	0.00245613	0.015571
Sphingomyelin (d18:1/19:0,d19:1/18:0)	rs10849081	12	4488315	A	C	-0.107043	0.0227245	A	C	0.0259208	0.018576
Sphingomyelin (d18:1/19:0,d19:1/18:0)	rs10894192	11	130396222	T	A	0.118094	0.0167677	T	A	-0.00302937	0.0147791
Sphingomyelin (d18:1/19:0,d19:1/18:0)	rs10965227	9	22081797	A	G	-0.115896	0.0198413	A	G	0.03566	0.0181665
Sphingomyelin (d18:1/19:0,d19:1/18:0)	rs1106370	1	9383281	G	A	0.0936557	0.0163793	G	A	0.000371788	0.0145702
Sphingomyelin (d18:1/19:0,d19:1/18:0)	rs111297611	15	48518744	T	A	0.199422	0.0315849	T	A	-0.0417905	0.0242221
Sphingomyelin (d18:1/19:0,d19:1/18:0)	rs11172113	12	57133500	T	C	-0.103652	0.0167043	T	C	-0.00730156	0.014607
Sphingomyelin (d18:1/19:0,d19:1/18:0)	rs112009052	19	40593595	T	A	-0.455416	0.0643372	T	A	-0.0806937	0.0636826
Sphingomyelin (d18:1/19:0,d19:1/18:0)	rs112251958	7	40390584	T	C	0.111268	0.0232776	T	C	-0.0148721	0.023141
Sphingomyelin (d18:1/19:0,d19:1/18:0)	rs1148060	11	128844468	G	T	0.115776	0.0248313	G	T	0.010569	0.0271465
Sphingomyelin (d18:1/19:0,d19:1/18:0)	rs11605176	11	11719988	G	T	-0.100604	0.0225914	G	T	0.0268579	0.021653
Sphingomyelin (d18:1/19:0,d19:1/18:0)	rs11722207	4	178189118	G	C	0.0877488	0.0192432	G	C	4.90473e-05	0.0178327
Sphingomyelin (d18:1/19:0,d19:1/18:0)	rs118010747	8	614307	C	T	0.240317	0.0505719	C	T	-0.0212318	0.0354774
Sphingomyelin (d18:1/19:0,d19:1/18:0)	rs11860604	16	13899269	G	C	0.0761319	0.0163578	G	C	-0.00231048	0.0147889
Sphingomyelin (d18:1/19:0,d19:1/18:0)	rs11956806	5	172501066	T	A	-0.086667	0.0191756	T	A	-0.0128462	0.0177233
Sphingomyelin (d18:1/19:0,d19:1/18:0)	rs12030801	1	218521114	C	T	0.165777	0.0333772	C	T	0.0198896	0.031239
Sphingomyelin (d18:1/19:0,d19:1/18:0)	rs12086752	1	243033882	C	A	0.0767637	0.0170676	C	A	0.0473109	0.015574
Sphingomyelin (d18:1/19:0,d19:1/18:0)	rs12215913	6	56132197	T	C	-0.112558	0.0231195	T	C	0.0124165	0.020111
Sphingomyelin (d18:1/19:0,d19:1/18:0)	rs12331564	4	179598912	G	C	0.128953	0.0291357	G	C	0.0680727	0.0363965
Sphingomyelin (d18:1/19:0,d19:1/18:0)	rs12403093	1	9340809	C	T	-0.231738	0.0431194	C	T	0.0079053	0.0384466
Sphingomyelin (d18:1/19:0,d19:1/18:0)	rs12420059	11	70107793	G	A	0.110777	0.0238997	G	A	0.00239065	0.0195548
Sphingomyelin (d18:1/19:0,d19:1/18:0)	rs12485162	22	30274183	G	C	-0.143848	0.030316	G	C	-0.0174357	0.0671467
Sphingomyelin (d18:1/19:0,d19:1/18:0)	rs13124853	4	145863622	A	G	0.0893027	0.016719	A	G	-0.010865	0.0144527
Sphingomyelin (d18:1/19:0,d19:1/18:0)	rs1322640	6	169186792	T	C	-0.0965242	0.0182544	T	C	-0.00673051	0.0176418
Sphingomyelin (d18:1/19:0,d19:1/18:0)	rs141286758	14	103484793	C	T	0.135645	0.0298743	C	T	0.0139792	0.0306927
Sphingomyelin (d18:1/19:0,d19:1/18:0)	rs141499735	8	16585527	T	A	-1.04671	0.230886	T	A	-0.0576224	0.0740226
Sphingomyelin (d18:1/19:0,d19:1/18:0)	rs141737320	17	62204106	T	G	-0.131388	0.0294996	T	G	0.0161788	0.027489
Sphingomyelin (d18:1/19:0,d19:1/18:0)	rs142115265	3	41824112	A	G	0.109641	0.0204398	A	G	0.0222645	0.0198344
Sphingomyelin (d18:1/19:0,d19:1/18:0)	rs142550943	22	50687647	G	A	0.117854	0.0249023	G	A	0.0355062	0.0307923
Sphingomyelin (d18:1/19:0,d19:1/18:0)	rs143095195	14	96659608	C	T	-0.215545	0.046803	C	T	-0.0227589	0.0525302
Sphingomyelin (d18:1/19:0,d19:1/18:0)	rs143558486	2	44574030	G	A	-0.876622	0.194003	G	A	-0.039953	0.0564397
Sphingomyelin (d18:1/19:0,d19:1/18:0)	rs144292357	2	199669137	T	G	0.27057	0.0563714	T	G	-0.00080531	0.0574678
Sphingomyelin (d18:1/19:0,d19:1/18:0)	rs146009840	15	78613835	A	T	0.0954593	0.0171133	A	T	0.00403274	0.015221
Sphingomyelin (d18:1/19:0,d19:1/18:0)	rs148105262	13	80860587	T	C	0.586649	0.121144	T	C	-0.0221755	0.0742376
Sphingomyelin (d18:1/19:0,d19:1/18:0)	rs1711431	11	102603338	T	A	0.0885181	0.0180148	T	A	0.0167294	0.0156421
Sphingomyelin (d18:1/19:0,d19:1/18:0)	rs175035	14	74997145	C	T	0.0738139	0.0162903	C	T	0.00123178	0.014286
Sphingomyelin (d18:1/19:0,d19:1/18:0)	rs201606725	6	139783758	T	A	0.521693	0.117894	T	A	-0.0484609	0.152303
Sphingomyelin (d18:1/19:0,d19:1/18:0)	rs2077218	10	94311804	G	A	-0.134317	0.0212727	G	A	-0.0139313	0.0172045
Sphingomyelin (d18:1/19:0,d19:1/18:0)	rs2445873	5	83543412	A	G	0.0756074	0.0170401	A	G	-0.0103999	0.0148111
Sphingomyelin (d18:1/19:0,d19:1/18:0)	rs2758311	6	159732341	G	C	-0.0777466	0.0164224	G	C	0.0198427	0.0146064
Sphingomyelin (d18:1/19:0,d19:1/18:0)	rs28834794	3	22626687	G	A	-0.476798	0.0924438	G	A	-0.0342922	0.0618172
Sphingomyelin (d18:1/19:0,d19:1/18:0)	rs34950398	2	19076406	G	A	0.0809972	0.0175685	G	A	0.020061	0.0149329
Sphingomyelin (d18:1/19:0,d19:1/18:0)	rs372758	8	141167152	G	A	0.19122	0.0376566	G	A	0.0630304	0.0344798
Sphingomyelin (d18:1/19:0,d19:1/18:0)	rs3760572	18	63423597	A	T	-0.0764731	0.0162745	A	T	-0.0100164	0.0146965
Sphingomyelin (d18:1/19:0,d19:1/18:0)	rs3863442	16	75329010	C	T	-0.0742814	0.01642	C	T	0.0170954	0.0147026
Sphingomyelin (d18:1/19:0,d19:1/18:0)	rs3907942	8	2912835	G	A	0.0843944	0.0185674	G	A	0.00416172	0.0158544
Sphingomyelin (d18:1/19:0,d19:1/18:0)	rs4135240	6	36679903	T	C	0.0830553	0.0171854	T	C	0.0241555	0.0151277
Sphingomyelin (d18:1/19:0,d19:1/18:0)	rs4293569	2	124097704	T	C	-0.0786015	0.0175346	T	C	-0.00542257	0.0155965
Sphingomyelin (d18:1/19:0,d19:1/18:0)	rs4393147	1	154441561	C	T	-0.0825061	0.01773	C	T	0.00562433	0.0147203
Sphingomyelin (d18:1/19:0,d19:1/18:0)	rs4473177	16	83036104	C	T	-0.0817397	0.0180458	C	T	0.0257822	0.0168172
Sphingomyelin (d18:1/19:0,d19:1/18:0)	rs4815428	20	2617332	G	A	0.0969576	0.0176772	G	A	-0.00758119	0.0153472
Sphingomyelin (d18:1/19:0,d19:1/18:0)	rs4837886	9	121659686	T	C	0.100128	0.0181057	T	C	-0.0132047	0.0158271
Sphingomyelin (d18:1/19:0,d19:1/18:0)	rs4869595	5	38731602	C	G	-0.0748143	0.0167719	C	G	-0.00935403	0.0148767
Sphingomyelin (d18:1/19:0,d19:1/18:0)	rs555179364	11	117347969	T	C	0.240075	0.053883	T	C	0.0984231	0.0600618
Sphingomyelin (d18:1/19:0,d19:1/18:0)	rs561375	3	120823614	G	A	-0.0779727	0.0171931	G	A	-0.0212271	0.0151451
Sphingomyelin (d18:1/19:0,d19:1/18:0)	rs6554433	4	57154416	C	T	-0.0920665	0.0179161	C	T	-0.01286	0.0159146
Sphingomyelin (d18:1/19:0,d19:1/18:0)	rs6579220	20	35129442	G	A	-0.107263	0.0241443	G	A	0.0217163	0.0225517
Sphingomyelin (d18:1/19:0,d19:1/18:0)	rs6948915	7	74010746	C	T	0.102509	0.0163232	C	T	0.0308656	0.0146471
Sphingomyelin (d18:1/19:0,d19:1/18:0)	rs7136054	12	65982422	G	C	-0.0859366	0.0163493	G	C	-0.0254575	0.014441
Sphingomyelin (d18:1/19:0,d19:1/18:0)	rs7164773	15	60775749	C	T	-0.0747075	0.0163174	C	T	-0.0308885	0.0146387
Sphingomyelin (d18:1/19:0,d19:1/18:0)	rs7220908	17	78373121	C	G	0.0921805	0.0205059	C	G	0.0234955	0.0185969
Sphingomyelin (d18:1/19:0,d19:1/18:0)	rs7255	2	20679060	T	C	-0.0954884	0.0162089	T	C	-0.0281721	0.0146607
Sphingomyelin (d18:1/19:0,d19:1/18:0)	rs72980095	2	233052342	C	T	0.195324	0.0405335	C	T	-0.00328316	0.0348688
Sphingomyelin (d18:1/19:0,d19:1/18:0)	rs7336555	13	22289133	A	T	-0.182675	0.0205722	A	T	0.0222564	0.0173737
Sphingomyelin (d18:1/19:0,d19:1/18:0)	rs737343	13	50878487	C	G	-0.088832	0.0194499	C	G	0.00430166	0.016657
Sphingomyelin (d18:1/19:0,d19:1/18:0)	rs74579592	4	77899	C	T	0.308533	0.0698236	C	T	0.0735764	0.0554109
Sphingomyelin (d18:1/19:0,d19:1/18:0)	rs7503235	17	48563369	A	G	-0.111651	0.0219243	A	G	-0.00238347	0.0202382
Sphingomyelin (d18:1/19:0,d19:1/18:0)	rs7543039	1	99584092	C	T	0.100404	0.0163015	C	T	0.00188887	0.0144747
Sphingomyelin (d18:1/19:0,d19:1/18:0)	rs756625	15	65200971	G	A	0.0930145	0.0198571	G	A	-0.00506884	0.0179223
Sphingomyelin (d18:1/19:0,d19:1/18:0)	rs76662135	15	73930701	G	A	-0.193574	0.0424252	G	A	-0.0352066	0.0420177
Sphingomyelin (d18:1/19:0,d19:1/18:0)	rs76927382	10	18411387	A	G	0.19197	0.0409669	A	G	-0.0132332	0.0409127
Sphingomyelin (d18:1/19:0,d19:1/18:0)	rs77097530	5	123274159	C	G	0.186329	0.0327653	C	G	-0.00305797	0.0287751
Sphingomyelin (d18:1/19:0,d19:1/18:0)	rs77142590	10	113541016	G	A	0.129882	0.0284017	G	A	-0.0371553	0.0305373
Sphingomyelin (d18:1/19:0,d19:1/18:0)	rs7816228	8	141466429	G	A	0.0911547	0.019277	G	A	-0.00692449	0.0195707
Sphingomyelin (d18:1/19:0,d19:1/18:0)	rs7913115	10	94167055	C	A	-0.0966292	0.0162434	C	A	-0.00372031	0.015012
Sphingomyelin (d18:1/19:0,d19:1/18:0)	rs79455649	4	99227804	C	G	0.0955425	0.0170258	C	G	-0.0032325	0.0150389
Sphingomyelin (d18:1/19:0,d19:1/18:0)	rs8097844	18	22607023	C	T	-0.0831342	0.0174669	C	T	0.0225017	0.016293
Sphingomyelin (d18:1/19:0,d19:1/18:0)	rs848549	2	36475246	C	T	-0.0781897	0.0174978	C	T	-0.00719692	0.0163365
Sphingomyelin (d18:1/19:0,d19:1/18:0)	rs9268791	6	32453296	T	C	-0.0771144	0.0163154	T	C	-0.00971027	0.0148164
Sphingomyelin (d18:1/19:0,d19:1/18:0)	rs9376744	6	143326794	T	C	0.0836905	0.0169793	T	C	-0.012769	0.0155025
Sphingomyelin (d18:1/19:0,d19:1/18:0)	rs9802273	9	133520331	A	G	0.080675	0.0167764	A	G	-0.0317472	0.0163687
N-acetylglutamine	rs1003763	21	38701096	C	G	0.105339	0.0182289	C	G	0.00350472	0.0175613
N-acetylglutamine	rs10141526	14	61836534	C	A	-0.090267	0.0202216	C	A	0.00389553	0.0189498
N-acetylglutamine	rs1016030	11	95739529	A	G	-0.0784474	0.0171839	A	G	-0.0188026	0.0152922
N-acetylglutamine	rs10841443	12	20067099	C	G	0.108996	0.0191844	C	G	0.0120591	0.0163309
N-acetylglutamine	rs10849081	12	4488315	A	C	-0.107043	0.0227245	A	C	0.0152316	0.0194631
N-acetylglutamine	rs10894192	11	130396222	T	A	0.118094	0.0167677	T	A	0.00352688	0.0154729
N-acetylglutamine	rs10965227	9	22081797	A	G	-0.115896	0.0198413	A	G	0.00522011	0.0190361
N-acetylglutamine	rs1106370	1	9383281	G	A	0.0936557	0.0163793	G	A	-0.032778	0.0152699
N-acetylglutamine	rs111297611	15	48518744	T	A	0.199422	0.0315849	T	A	0.0232154	0.0253081
N-acetylglutamine	rs11172113	12	57133500	T	C	-0.103652	0.0167043	T	C	-0.0283221	0.0153108
N-acetylglutamine	rs112009052	19	40593595	T	A	-0.455416	0.0643372	T	A	-0.0616766	0.0667395
N-acetylglutamine	rs112251958	7	40390584	T	C	0.111268	0.0232776	T	C	-0.0223122	0.0242462
N-acetylglutamine	rs1148060	11	128844468	G	T	0.115776	0.0248313	G	T	-0.0303479	0.0284464
N-acetylglutamine	rs11605176	11	11719988	G	T	-0.100604	0.0225914	G	T	0.00623742	0.0226739
N-acetylglutamine	rs11722207	4	178189118	G	C	0.0877488	0.0192432	G	C	0.000650805	0.0186709
N-acetylglutamine	rs118010747	8	614307	C	T	0.240317	0.0505719	C	T	0.00847209	0.0372039
N-acetylglutamine	rs11860604	16	13899269	G	C	0.0761319	0.0163578	G	C	-0.0264188	0.0155125
N-acetylglutamine	rs11956806	5	172501066	T	A	-0.086667	0.0191756	T	A	0.0178483	0.01857
N-acetylglutamine	rs12030801	1	218521114	C	T	0.165777	0.0333772	C	T	0.0230622	0.0327632
N-acetylglutamine	rs12086752	1	243033882	C	A	0.0767637	0.0170676	C	A	-0.0121325	0.0163215
N-acetylglutamine	rs12215913	6	56132197	T	C	-0.112558	0.0231195	T	C	0.0206873	0.0211053
N-acetylglutamine	rs12331564	4	179598912	G	C	0.128953	0.0291357	G	C	-0.036763	0.037927
N-acetylglutamine	rs12403093	1	9340809	C	T	-0.231738	0.0431194	C	T	-0.0622105	0.0402609
N-acetylglutamine	rs12420059	11	70107793	G	A	0.110777	0.0238997	G	A	0.0154619	0.0204885
N-acetylglutamine	rs12485162	22	30274183	G	C	-0.143848	0.030316	G	C	-0.0527564	0.0704012
N-acetylglutamine	rs13124853	4	145863622	A	G	0.0893027	0.016719	A	G	-0.00545416	0.0151516
N-acetylglutamine	rs1322640	6	169186792	T	C	-0.0965242	0.0182544	T	C	0.00761713	0.0184441
N-acetylglutamine	rs141286758	14	103484793	C	T	0.135645	0.0298743	C	T	-0.0137123	0.0320125
N-acetylglutamine	rs141499735	8	16585527	T	A	-1.04671	0.230886	T	A	-0.015555	0.0779471
N-acetylglutamine	rs141737320	17	62204106	T	G	-0.131388	0.0294996	T	G	0.019308	0.0287934
N-acetylglutamine	rs142115265	3	41824112	A	G	0.109641	0.0204398	A	G	0.0136949	0.0207933
N-acetylglutamine	rs142550943	22	50687647	G	A	0.117854	0.0249023	G	A	-0.0396781	0.0322193
N-acetylglutamine	rs143095195	14	96659608	C	T	-0.215545	0.046803	C	T	0.0330286	0.0549674
N-acetylglutamine	rs143558486	2	44574030	G	A	-0.876622	0.194003	G	A	-0.00946452	0.0590891
N-acetylglutamine	rs144292357	2	199669137	T	G	0.27057	0.0563714	T	G	-0.00461546	0.0604075
N-acetylglutamine	rs146009840	15	78613835	A	T	0.0954593	0.0171133	A	T	0.0169375	0.015955
N-acetylglutamine	rs148105262	13	80860587	T	C	0.586649	0.121144	T	C	-0.00740799	0.0784241
N-acetylglutamine	rs1711431	11	102603338	T	A	0.0885181	0.0180148	T	A	-0.00767281	0.0163938
N-acetylglutamine	rs175035	14	74997145	C	T	0.0738139	0.0162903	C	T	-0.00551742	0.0149777
N-acetylglutamine	rs201606725	6	139783758	T	A	0.521693	0.117894	T	A	-0.123674	0.163322
N-acetylglutamine	rs2077218	10	94311804	G	A	-0.134317	0.0212727	G	A	-0.0314392	0.0180175
N-acetylglutamine	rs2445873	5	83543412	A	G	0.0756074	0.0170401	A	G	-0.00898569	0.0155007
N-acetylglutamine	rs2758311	6	159732341	G	C	-0.0777466	0.0164224	G	C	0.0148152	0.0153152
N-acetylglutamine	rs28834794	3	22626687	G	A	-0.476798	0.0924438	G	A	-0.138646	0.064473
N-acetylglutamine	rs34950398	2	19076406	G	A	0.0809972	0.0175685	G	A	-0.0261083	0.0156269
N-acetylglutamine	rs372758	8	141167152	G	A	0.19122	0.0376566	G	A	-0.0876035	0.0360994
N-acetylglutamine	rs3760572	18	63423597	A	T	-0.0764731	0.0162745	A	T	-0.0306195	0.0153812
N-acetylglutamine	rs3863442	16	75329010	C	T	-0.0742814	0.01642	C	T	-0.0188503	0.0154245
N-acetylglutamine	rs3907942	8	2912835	G	A	0.0843944	0.0185674	G	A	0.0087432	0.0166108
N-acetylglutamine	rs4135240	6	36679903	T	C	0.0830553	0.0171854	T	C	0.0169673	0.0158544
N-acetylglutamine	rs4293569	2	124097704	T	C	-0.0786015	0.0175346	T	C	0.027605	0.0163411
N-acetylglutamine	rs4393147	1	154441561	C	T	-0.0825061	0.01773	C	T	-0.0107009	0.0154296
N-acetylglutamine	rs4473177	16	83036104	C	T	-0.0817397	0.0180458	C	T	-0.0304499	0.0176092
N-acetylglutamine	rs4815428	20	2617332	G	A	0.0969576	0.0176772	G	A	0.024055	0.0160912
N-acetylglutamine	rs4837886	9	121659686	T	C	0.100128	0.0181057	T	C	0.0218299	0.0165873
N-acetylglutamine	rs4869595	5	38731602	C	G	-0.0748143	0.0167719	C	G	0.00670884	0.0155907
N-acetylglutamine	rs555179364	11	117347969	T	C	0.240075	0.053883	T	C	-0.019638	0.0633013
N-acetylglutamine	rs561375	3	120823614	G	A	-0.0779727	0.0171931	G	A	0.00374671	0.0158551
N-acetylglutamine	rs6554433	4	57154416	C	T	-0.0920665	0.0179161	C	T	-0.0105794	0.0166714
N-acetylglutamine	rs6579220	20	35129442	G	A	-0.107263	0.0241443	G	A	-0.0168121	0.0236353
N-acetylglutamine	rs6948915	7	74010746	C	T	0.102509	0.0163232	C	T	-0.000308928	0.0153624
N-acetylglutamine	rs7136054	12	65982422	G	C	-0.0859366	0.0163493	G	C	0.00870525	0.0151405
N-acetylglutamine	rs7164773	15	60775749	C	T	-0.0747075	0.0163174	C	T	-0.0167287	0.0153274
N-acetylglutamine	rs7220908	17	78373121	C	G	0.0921805	0.0205059	C	G	-0.0085307	0.019463
N-acetylglutamine	rs7255	2	20679060	T	C	-0.0954884	0.0162089	T	C	-0.0417384	0.0153753
N-acetylglutamine	rs72980095	2	233052342	C	T	0.195324	0.0405335	C	T	0.0331494	0.0366217
N-acetylglutamine	rs7336555	13	22289133	A	T	-0.182675	0.0205722	A	T	-0.0191245	0.0181843
N-acetylglutamine	rs737343	13	50878487	C	G	-0.088832	0.0194499	C	G	-0.0225172	0.0174426
N-acetylglutamine	rs74579592	4	77899	C	T	0.308533	0.0698236	C	T	-0.0296678	0.0581061
N-acetylglutamine	rs7503235	17	48563369	A	G	-0.111651	0.0219243	A	G	0.0100559	0.0212017
N-acetylglutamine	rs7543039	1	99584092	C	T	0.100404	0.0163015	C	T	-0.0174551	0.0151852
N-acetylglutamine	rs756625	15	65200971	G	A	0.0930145	0.0198571	G	A	0.0230748	0.0187547
N-acetylglutamine	rs76662135	15	73930701	G	A	-0.193574	0.0424252	G	A	-0.0261162	0.0437119
N-acetylglutamine	rs76927382	10	18411387	A	G	0.19197	0.0409669	A	G	-0.00392049	0.0426892
N-acetylglutamine	rs77097530	5	123274159	C	G	0.186329	0.0327653	C	G	-0.0580653	0.0301933
N-acetylglutamine	rs77142590	10	113541016	G	A	0.129882	0.0284017	G	A	0.00398961	0.0320435
N-acetylglutamine	rs7816228	8	141466429	G	A	0.0911547	0.019277	G	A	0.00814862	0.0204762
N-acetylglutamine	rs7913115	10	94167055	C	A	-0.0966292	0.0162434	C	A	0.0133654	0.0157285
N-acetylglutamine	rs79455649	4	99227804	C	G	0.0955425	0.0170258	C	G	0.0308644	0.0157601
N-acetylglutamine	rs8097844	18	22607023	C	T	-0.0831342	0.0174669	C	T	0.0263365	0.0170549
N-acetylglutamine	rs848549	2	36475246	C	T	-0.0781897	0.0174978	C	T	0.00821874	0.0171361
N-acetylglutamine	rs9268791	6	32453296	T	C	-0.0771144	0.0163154	T	C	0.0144479	0.0155384
N-acetylglutamine	rs9376744	6	143326794	T	C	0.0836905	0.0169793	T	C	-0.00473546	0.0162285
N-acetylglutamine	rs9802273	9	133520331	A	G	0.080675	0.0167764	A	G	0.0076757	0.0171488
Atrial fibrillation and flutter
1-oleoylglycerol (18:1)	rs10010815	4	109068892	C	A	0.0696782	0.0143138	C	A	0.0101021	0.0361761
1-oleoylglycerol (18:1)	rs10064535	5	147815168	A	T	-0.0465491	0.0103082	A	T	0.00649115	0.0164404
1-oleoylglycerol (18:1)	rs10108814	8	140708215	C	G	-0.0527043	0.00963304	C	G	0.00658618	0.0158922
1-oleoylglycerol (18:1)	rs1016013	9	94714202	A	G	-0.0698492	0.00993177	A	G	0.0300647	0.016162
1-oleoylglycerol (18:1)	rs10165353	2	213088103	C	T	-0.0471444	0.00958802	C	T	0.00125772	0.0157287
1-oleoylglycerol (18:1)	rs10193460	2	3453345	G	C	-0.0866022	0.0168123	G	C	0.0129478	0.0240734
1-oleoylglycerol (18:1)	rs10257093	7	859806	C	T	0.0649101	0.00946498	C	T	-0.0143181	0.0158641
1-oleoylglycerol (18:1)	rs10515522	5	143378829	T	C	0.0707429	0.0119115	T	C	0.0195189	0.0215455
1-oleoylglycerol (18:1)	rs10743987	12	12464293	C	T	-0.0505196	0.0107294	C	T	0.0140651	0.0189698
1-oleoylglycerol (18:1)	rs10800440	1	169364588	A	G	-0.0531839	0.0102004	A	G	-0.00166255	0.0160798
1-oleoylglycerol (18:1)	rs11012458	10	20983789	C	T	0.100725	0.0198418	C	T	-0.0560791	0.0587813
1-oleoylglycerol (18:1)	rs11191804	10	103778024	G	A	0.119327	0.0136846	G	A	-0.00481002	0.0231468
1-oleoylglycerol (18:1)	rs1122844	11	69135233	C	A	0.0474395	0.0106298	C	A	-0.0103742	0.015693
1-oleoylglycerol (18:1)	rs11264280	1	154890476	C	T	0.139281	0.00981523	C	T	-0.0249863	0.0168908
1-oleoylglycerol (18:1)	rs114207218	1	100591172	G	T	-0.067075	0.0131755	G	T	-0.00817673	0.0238673
1-oleoylglycerol (18:1)	rs11525236	10	67582103	G	T	0.0865336	0.0115497	G	T	0.00665569	0.0249426
1-oleoylglycerol (18:1)	rs11591033	1	21975589	T	C	-0.0673073	0.0122056	T	C	0.0681604	0.0264736
1-oleoylglycerol (18:1)	rs11593952	10	127997451	G	A	0.0454055	0.00977363	G	A	0.0349333	0.0170352
1-oleoylglycerol (18:1)	rs11598047	10	103582915	A	G	0.142561	0.0160292	A	G	0.0335456	0.0215426
1-oleoylglycerol (18:1)	rs116218634	1	51039551	C	A	0.0846377	0.0171472	C	A	0.0704633	0.02491
1-oleoylglycerol (18:1)	rs116505499	2	10537099	G	T	0.168265	0.0340093	G	T	0.0505629	0.0485995
1-oleoylglycerol (18:1)	rs116913163	18	37092999	A	G	0.136144	0.0229772	A	G	0.0779265	0.0391889
1-oleoylglycerol (18:1)	rs117095708	19	47698361	T	G	-0.106754	0.0204241	T	G	-0.0638742	0.0507359
1-oleoylglycerol (18:1)	rs117831371	19	50439781	C	T	0.268735	0.0311145	C	T	0.0891685	0.0742265
1-oleoylglycerol (18:1)	rs118015847	22	25763729	A	G	0.251145	0.0519951	A	G	-0.058065	0.0544974
1-oleoylglycerol (18:1)	rs118039278	6	160564494	G	A	0.139345	0.0225584	G	A	-0.00154963	0.0304829
1-oleoylglycerol (18:1)	rs11922153	3	179454805	A	G	0.0793273	0.0150563	A	G	-0.0197987	0.019729
1-oleoylglycerol (18:1)	rs12044812	1	218498441	A	G	0.097532	0.0201312	A	G	-0.0116934	0.0336659
1-oleoylglycerol (18:1)	rs12207159	6	75843059	C	T	0.0737258	0.0166523	C	T	-0.0305745	0.0395012
1-oleoylglycerol (18:1)	rs1229715	5	137414449	T	C	0.105217	0.0168008	T	C	-0.00528722	0.0279835
1-oleoylglycerol (18:1)	rs12316258	12	26186284	G	A	-0.055994	0.0100488	G	A	0.0270615	0.0169993
1-oleoylglycerol (18:1)	rs12379386	9	38081213	A	G	0.061197	0.0127389	A	G	-0.000919203	0.0276691
1-oleoylglycerol (18:1)	rs12434611	14	72644894	G	A	0.0488751	0.0102844	G	A	0.0107532	0.0170466
1-oleoylglycerol (18:1)	rs1255984	14	64187713	A	G	-0.0656476	0.00950488	A	G	-0.0308827	0.0155371
1-oleoylglycerol (18:1)	rs12620829	2	102030583	T	A	-0.0429813	0.00971377	T	A	-0.00228784	0.0177323
1-oleoylglycerol (18:1)	rs12683533	9	20282521	A	C	0.0543055	0.0113863	A	C	-0.000558379	0.0181958
1-oleoylglycerol (18:1)	rs12714182	2	86356598	A	G	-0.0497119	0.0098677	A	G	0.00716822	0.0159042
1-oleoylglycerol (18:1)	rs12809354	12	32825503	T	C	0.0605131	0.0136705	T	C	0.000845542	0.0213688
1-oleoylglycerol (18:1)	rs12855310	13	22798408	A	T	0.0730367	0.0114366	A	T	-0.020448	0.0170784
1-oleoylglycerol (18:1)	rs12932445	16	73035989	T	C	0.172088	0.011094	T	C	-0.001199	0.0203153
1-oleoylglycerol (18:1)	rs12957328	18	60671902	T	C	-0.0421296	0.00953206	T	C	0.0235592	0.015632
1-oleoylglycerol (18:1)	rs12980851	19	18771394	G	A	-0.0715943	0.0145594	G	A	0.0273043	0.0310526
1-oleoylglycerol (18:1)	rs13148163	4	76583247	T	C	0.0516443	0.0095719	T	C	-0.0251758	0.0165147
1-oleoylglycerol (18:1)	rs13208190	6	142824622	T	A	0.0470754	0.0102753	T	A	0.00169951	0.0171352
1-oleoylglycerol (18:1)	rs13328132	5	112143318	T	C	-0.179761	0.039479	T	C	-0.00522911	0.0790551
1-oleoylglycerol (18:1)	rs13334784	16	84270899	G	A	0.0790368	0.0163101	G	A	-0.00452244	0.0307388
1-oleoylglycerol (18:1)	rs1335071	10	114080358	C	G	0.0464597	0.0101355	C	G	-0.00946106	0.0164185
1-oleoylglycerol (18:1)	rs139277460	16	1932335	C	G	0.319291	0.039789	C	G	0.0302053	0.0980153
1-oleoylglycerol (18:1)	rs140185678	16	1953015	G	A	0.11981	0.0226518	G	A	-0.00432131	0.0436249
1-oleoylglycerol (18:1)	rs140573710	8	106622269	C	A	0.395026	0.0815371	C	A	-0.0368971	0.0795387
1-oleoylglycerol (18:1)	rs141829199	21	34023597	G	A	0.173171	0.0363267	G	A	-0.096045	0.0644963
1-oleoylglycerol (18:1)	rs142863526	7	71733640	G	A	0.159327	0.0307283	G	A	-0.126734	0.0582583
1-oleoylglycerol (18:1)	rs143073999	10	79362726	C	A	-0.126835	0.0214608	C	A	-0.112605	0.100423
1-oleoylglycerol (18:1)	rs143246952	2	163560391	T	C	0.106212	0.0218936	T	C	-0.0386204	0.0572783
1-oleoylglycerol (18:1)	rs1453011	5	114958078	A	G	-0.0548613	0.00951479	A	G	0.0243511	0.0156988
1-oleoylglycerol (18:1)	rs1471085	2	198251842	T	A	0.0547612	0.0121365	T	A	-0.0205916	0.0224279
1-oleoylglycerol (18:1)	rs147537304	12	27621420	A	G	-0.0565678	0.0128012	A	G	-0.0142458	0.0259125
1-oleoylglycerol (18:1)	rs1542905	8	878494	T	A	-0.0570258	0.0120326	T	A	-0.034959	0.022225
1-oleoylglycerol (18:1)	rs1555959	20	10955381	T	G	0.0590424	0.0108834	T	G	-0.00549478	0.0186311
1-oleoylglycerol (18:1)	rs1558902	16	53769662	T	A	0.0608442	0.00957676	T	A	0.0377316	0.0157478
1-oleoylglycerol (18:1)	rs167479	19	11416089	T	G	0.0820876	0.00960641	T	G	0.0135033	0.015613
1-oleoylglycerol (18:1)	rs1689040	12	89584456	C	T	-0.0508997	0.0104653	C	T	0.0034211	0.0158123
1-oleoylglycerol (18:1)	rs16894189	6	28673357	C	T	0.067248	0.0152234	C	T	-0.0059788	0.0262883
1-oleoylglycerol (18:1)	rs16940529	18	1461144	T	C	0.0866115	0.0193008	T	C	-0.0267006	0.0305665
1-oleoylglycerol (18:1)	rs16998073	4	80263187	A	T	0.0809631	0.0101971	A	T	-0.00866939	0.0174274
1-oleoylglycerol (18:1)	rs17060681	8	21969880	G	A	-0.0906781	0.0172619	G	A	-0.0255596	0.0236825
1-oleoylglycerol (18:1)	rs17079741	6	118131194	C	T	0.0765749	0.0158344	C	T	0.0547339	0.0260488
1-oleoylglycerol (18:1)	rs172314	8	17918925	T	G	0.106613	0.021854	T	G	0.0369965	0.0467635
1-oleoylglycerol (18:1)	rs1725074	7	27105302	C	T	0.0772704	0.0135258	C	T	0.0267856	0.0228012
1-oleoylglycerol (18:1)	rs1734116	12	6606427	A	G	0.0553171	0.0110128	A	G	-0.0091348	0.0202844
1-oleoylglycerol (18:1)	rs17430364	8	117851206	A	T	0.0730394	0.0127575	A	T	-0.0134015	0.0200292
1-oleoylglycerol (18:1)	rs17490854	2	145984604	A	C	-0.0637199	0.0138409	A	C	0.00213172	0.0200833
1-oleoylglycerol (18:1)	rs17608766	17	46935905	T	C	0.109382	0.0123853	T	C	0.0247322	0.0221142
1-oleoylglycerol (18:1)	rs17810431	14	76964338	T	A	-0.0688	0.00964778	T	A	0.0116999	0.0163687
1-oleoylglycerol (18:1)	rs181301085	9	116901111	T	C	0.190567	0.0424109	T	C	0.0101933	0.0790564
1-oleoylglycerol (18:1)	rs1813517	10	18219530	G	C	-0.054787	0.00955499	G	C	0.0203251	0.016801
1-oleoylglycerol (18:1)	rs1843050	3	69354767	T	C	-0.0551854	0.0108144	T	C	0.00763174	0.0177103
1-oleoylglycerol (18:1)	rs187454241	3	129606797	T	C	-0.0916521	0.0189177	T	C	-0.0223166	0.0309602
1-oleoylglycerol (18:1)	rs188839126	9	36883995	T	A	-0.0716251	0.0154582	T	A	-0.016727	0.0289367
1-oleoylglycerol (18:1)	rs1902803	5	299958	A	G	-0.0592077	0.00953533	A	G	-0.00748665	0.0156183
1-oleoylglycerol (18:1)	rs191450282	2	214633790	T	G	0.298289	0.0653581	T	G	0.0952916	0.0686366
1-oleoylglycerol (18:1)	rs1978170	7	38717809	A	G	-0.0464778	0.0104135	A	G	0.008465	0.016627
1-oleoylglycerol (18:1)	rs1980936	9	16746984	T	G	0.0607218	0.0108307	T	G	-0.0358472	0.0177461
1-oleoylglycerol (18:1)	rs1997288	2	180653637	C	T	0.0436178	0.00976673	C	T	0.0161272	0.016079
1-oleoylglycerol (18:1)	rs202142	7	102012025	T	C	0.048894	0.00995904	T	C	-0.0265489	0.0165964
1-oleoylglycerol (18:1)	rs2023844	7	27203619	G	A	0.120697	0.0163792	G	A	-0.0355601	0.0301109
1-oleoylglycerol (18:1)	rs2059850	19	12553333	C	A	-0.045921	0.00971515	C	A	-0.0150264	0.016523
1-oleoylglycerol (18:1)	rs216199	17	2297577	C	T	-0.0676204	0.00977654	C	T	0.0195009	0.0159047
1-oleoylglycerol (18:1)	rs2217884	3	24425711	T	C	-0.0513481	0.00980924	T	C	0.00876922	0.0157083
1-oleoylglycerol (18:1)	rs2228203	2	69806452	C	T	-0.0488502	0.0108122	C	T	-0.00827315	0.0195661
1-oleoylglycerol (18:1)	rs2229842	12	124337150	C	T	0.0638725	0.0105541	C	T	0.00773665	0.0225637
1-oleoylglycerol (18:1)	rs2289279	5	72246376	T	C	-0.0703564	0.0125854	T	C	0.0297079	0.0224709
1-oleoylglycerol (18:1)	rs2301783	12	47788458	A	C	-0.0634488	0.0142827	A	C	0.0305748	0.0250304
1-oleoylglycerol (18:1)	rs2303518	15	41817777	T	G	0.0433896	0.00978341	T	G	-0.00901514	0.0164476
1-oleoylglycerol (18:1)	rs2303926	7	151035938	T	A	-0.0484447	0.0103326	T	A	-0.00225	0.0164244
1-oleoylglycerol (18:1)	rs231276	3	66377461	A	G	0.0454342	0.00979528	A	G	0.00670646	0.0157364
1-oleoylglycerol (18:1)	rs2317972	16	82433871	G	A	-0.076065	0.016528	G	A	-0.0066285	0.0272081
1-oleoylglycerol (18:1)	rs2335249	1	154742838	T	C	0.0611135	0.00958887	T	C	-0.0128321	0.0155732
1-oleoylglycerol (18:1)	rs2384407	12	114351421	G	A	0.10649	0.0104082	G	A	0.00561891	0.0173415
1-oleoylglycerol (18:1)	rs2478542	1	230743765	T	C	0.0553271	0.0116521	T	C	0.00642475	0.0187421
1-oleoylglycerol (18:1)	rs2521501	15	90894158	A	T	0.0596921	0.0107812	A	T	-0.0223523	0.0168285
1-oleoylglycerol (18:1)	rs2569876	6	1616160	A	G	-0.0753792	0.0167358	A	G	-0.0028764	0.0237752
1-oleoylglycerol (18:1)	rs2687941	13	50186227	T	C	0.0524628	0.00951399	T	C	-0.0211685	0.0156703
1-oleoylglycerol (18:1)	rs2707275	2	37888394	C	T	-0.0540584	0.00956508	C	T	-0.0236665	0.0160218
1-oleoylglycerol (18:1)	rs2712003	4	39010887	C	T	-0.0515792	0.0114153	C	T	-0.0509854	0.0192016
1-oleoylglycerol (18:1)	rs2723064	2	65052671	T	C	-0.0687425	0.0100045	T	C	0.0136869	0.0159043
1-oleoylglycerol (18:1)	rs2783518	14	42083597	C	A	0.044488	0.00957242	C	A	-0.0076029	0.0158894
1-oleoylglycerol (18:1)	rs2823152	21	15214452	T	C	-0.0445913	0.00951605	T	C	0.0186646	0.015736
1-oleoylglycerol (18:1)	rs2834618	21	34746814	T	G	-0.0863171	0.0150908	T	G	0.0181103	0.0258503
1-oleoylglycerol (18:1)	rs2836949	21	39230530	C	A	-0.0564162	0.00954213	C	A	0.00256943	0.0157514
1-oleoylglycerol (18:1)	rs28456085	4	38391648	A	T	-0.0484728	0.0095589	A	T	0.00906229	0.015629
1-oleoylglycerol (18:1)	rs28564461	8	101732493	G	A	0.0711094	0.0158453	G	A	0.00956895	0.0242677
1-oleoylglycerol (18:1)	rs2894959	15	95581063	G	A	0.0471665	0.00962245	G	A	-0.0228173	0.0161609
1-oleoylglycerol (18:1)	rs2900084	5	114421342	G	A	0.0512788	0.0102748	G	A	-0.0205891	0.0165939
1-oleoylglycerol (18:1)	rs2957693	11	10347147	C	T	0.0463663	0.00951742	C	T	-4.9041e-05	0.0158375
1-oleoylglycerol (18:1)	rs3010959	9	105879527	C	T	-0.0641491	0.0121767	C	T	0.0238925	0.0212087
1-oleoylglycerol (18:1)	rs312759	17	70351774	A	G	0.0498034	0.00970261	A	G	0.00324705	0.0156857
1-oleoylglycerol (18:1)	rs3176326	6	36679512	G	A	-0.0698331	0.0126383	G	A	0.00444999	0.0194663
1-oleoylglycerol (18:1)	rs34362160	12	114935593	A	C	0.0649383	0.00958287	A	C	0.00144941	0.0159648
1-oleoylglycerol (18:1)	rs34466616	18	23472089	C	T	0.0442915	0.00948629	C	T	-0.00644782	0.0155806
1-oleoylglycerol (18:1)	rs35091613	12	57876897	C	T	0.0895218	0.0176308	C	T	0.00233372	0.03713
1-oleoylglycerol (18:1)	rs35504893	2	178556567	C	T	0.11208	0.0113084	C	T	-0.0289145	0.0200412
1-oleoylglycerol (18:1)	rs35783704	8	104954030	G	A	-0.0803008	0.0131604	G	A	-0.00596381	0.026571
1-oleoylglycerol (18:1)	rs359477	5	173878429	T	C	-0.0537599	0.00951136	T	C	-0.0124568	0.0155549
1-oleoylglycerol (18:1)	rs370513533	9	32224751	C	T	0.0877173	0.0147	C	T	-0.0299911	0.0265485
1-oleoylglycerol (18:1)	rs3729833	14	23413975	C	T	0.0712739	0.0145807	C	T	-0.0190115	0.0215352
1-oleoylglycerol (18:1)	rs3734214	6	22571185	C	G	0.051105	0.0109242	C	G	-0.0148894	0.0162311
1-oleoylglycerol (18:1)	rs3737883	1	203065778	A	G	-0.078274	0.00984722	A	G	-0.0176381	0.0156177
1-oleoylglycerol (18:1)	rs3746159	19	2210270	C	T	0.0896885	0.0144742	C	T	-0.0576626	0.0252267
1-oleoylglycerol (18:1)	rs376404	6	117259057	T	G	-0.0580118	0.0115764	T	G	-0.00827317	0.0182968
1-oleoylglycerol (18:1)	rs3765618	11	128899981	C	G	0.131111	0.0157815	C	G	0.0523816	0.0282569
1-oleoylglycerol (18:1)	rs3785837	17	61391581	G	A	0.0533169	0.0110019	G	A	0.0123569	0.0184671
1-oleoylglycerol (18:1)	rs3786666	19	49921778	C	T	0.0518527	0.00954198	C	T	-0.0124	0.0161961
1-oleoylglycerol (18:1)	rs3807989	7	116546187	A	G	0.108801	0.00960941	A	G	-0.00287114	0.0155807
1-oleoylglycerol (18:1)	rs3918226	7	150993088	C	T	0.0992437	0.0188856	C	T	-0.0108719	0.0286068
1-oleoylglycerol (18:1)	rs3922843	3	38582852	A	G	-0.0692659	0.0112823	A	G	0.0109769	0.0177069
1-oleoylglycerol (18:1)	rs41285458	6	105115802	A	G	-0.124483	0.025872	A	G	-0.0360634	0.0754514
1-oleoylglycerol (18:1)	rs4150196	5	140347056	C	T	0.0523094	0.00955442	C	T	0.0153312	0.015838
1-oleoylglycerol (18:1)	rs453140	1	228264125	C	T	0.0547992	0.0099407	C	T	0.0130034	0.0169394
1-oleoylglycerol (18:1)	rs4558697	3	194213634	T	C	-0.0457988	0.00970962	T	C	0.0272303	0.016103
1-oleoylglycerol (18:1)	rs4642101	3	12800724	T	G	0.0891348	0.00973728	T	G	0.020179	0.0162206
1-oleoylglycerol (18:1)	rs464901	22	18114735	T	C	-0.0525484	0.0102949	T	C	0.0173444	0.0164522
1-oleoylglycerol (18:1)	rs4660184	1	41058866	T	C	-0.0521089	0.00949291	T	C	-0.0184053	0.0155197
1-oleoylglycerol (18:1)	rs4670627	2	36819568	C	T	0.0424604	0.00956534	C	T	-0.0173139	0.0156701
1-oleoylglycerol (18:1)	rs4673912	2	200304270	G	T	0.0497315	0.00950219	G	T	0.00491516	0.0160925
1-oleoylglycerol (18:1)	rs4707917	6	71537515	G	A	0.049647	0.0108437	G	A	0.0244475	0.0176233
1-oleoylglycerol (18:1)	rs4918162	10	105545511	T	C	0.0443674	0.00952858	T	C	-0.0173096	0.0157319
1-oleoylglycerol (18:1)	rs4957687	5	107107352	A	G	-0.0443794	0.0094975	A	G	0.0198563	0.0154987
1-oleoylglycerol (18:1)	rs5030241	11	32402750	A	T	0.0564404	0.0108491	A	T	-0.00966026	0.017233
1-oleoylglycerol (18:1)	rs55727648	12	114410640	T	C	0.0633228	0.0142629	T	C	0.00955923	0.0212876
1-oleoylglycerol (18:1)	rs55729900	4	173733984	A	G	-0.0810649	0.0131823	A	G	-0.0462343	0.0296057
1-oleoylglycerol (18:1)	rs55734480	7	14332384	G	A	0.0543489	0.0110761	G	A	-0.00120569	0.017854
1-oleoylglycerol (18:1)	rs55885184	15	80215091	T	C	0.0676924	0.0100238	T	C	-0.0137781	0.0167682
1-oleoylglycerol (18:1)	rs55985730	7	128776990	T	G	0.119939	0.0172374	T	G	-0.0333571	0.0336299
1-oleoylglycerol (18:1)	rs56147946	1	170046896	C	T	0.154648	0.0241221	C	T	0.0501241	0.0408031
1-oleoylglycerol (18:1)	rs562434	11	1871700	G	A	0.0463146	0.0097047	G	A	0.0126802	0.0162938
1-oleoylglycerol (18:1)	rs56388234	5	159072359	G	A	-0.0481614	0.0098843	G	A	0.00243524	0.018795
1-oleoylglycerol (18:1)	rs579459	9	133278724	C	T	-0.0711657	0.0113639	C	T	0.000554996	0.0185675
1-oleoylglycerol (18:1)	rs59430691	6	16414322	G	A	-0.117997	0.0156891	G	A	-0.000560355	0.0219466
1-oleoylglycerol (18:1)	rs59912940	12	121826740	G	A	0.163048	0.0330234	G	A	-0.0426215	0.11598
1-oleoylglycerol (18:1)	rs6038442	20	6344876	G	T	0.0545709	0.00981788	G	T	-0.00761204	0.0160588
1-oleoylglycerol (18:1)	rs6072345	20	41341794	G	A	-0.0571607	0.0115558	G	A	0.0261761	0.0222977
1-oleoylglycerol (18:1)	rs607465	6	7129330	A	G	0.0936142	0.0178232	A	G	0.0127135	0.0308592
1-oleoylglycerol (18:1)	rs6113183	20	21286459	C	T	-0.0624231	0.0102276	C	T	-0.00566418	0.0162784
1-oleoylglycerol (18:1)	rs6122011	20	62559739	G	T	-0.0510183	0.00997816	G	T	-0.0254112	0.016021
1-oleoylglycerol (18:1)	rs61733708	8	17655975	T	C	-0.17009	0.036964	T	C	0.0151552	0.0747998
1-oleoylglycerol (18:1)	rs62362289	5	85316436	A	G	0.0681532	0.0143266	A	G	0.0219023	0.0215702
1-oleoylglycerol (18:1)	rs6440095	3	142606906	A	T	0.0609692	0.0134674	A	T	0.023062	0.020848
1-oleoylglycerol (18:1)	rs6504403	17	66205694	G	T	-0.0725955	0.0125005	G	T	-0.0350722	0.0204095
1-oleoylglycerol (18:1)	rs651386	1	170622169	A	T	-0.0857505	0.00979178	A	T	0.0192238	0.0159011
1-oleoylglycerol (18:1)	rs6537497	10	49096953	A	G	-0.0646094	0.00978913	A	G	-0.0102014	0.0158138
1-oleoylglycerol (18:1)	rs6546620	2	25937071	T	C	0.0469931	0.0105848	T	C	-0.0147029	0.0200426
1-oleoylglycerol (18:1)	rs6546692	2	71430887	T	A	0.0532218	0.00948206	T	A	0.00932205	0.0157692
1-oleoylglycerol (18:1)	rs6801957	3	38725824	T	C	0.0694208	0.00954584	T	C	-0.0134339	0.0156235
1-oleoylglycerol (18:1)	rs6838973	4	110844339	C	T	-0.173161	0.00942751	C	T	-0.0486651	0.0156498
1-oleoylglycerol (18:1)	rs6859500	5	128724148	C	T	-0.0504556	0.0097969	C	T	0.00340455	0.0165092
1-oleoylglycerol (18:1)	rs694859	6	117235337	C	T	0.0664462	0.0118598	C	T	0.0293112	0.0189015
1-oleoylglycerol (18:1)	rs6981009	8	140431009	G	A	0.0516315	0.0116159	G	A	0.0119561	0.0169629
1-oleoylglycerol (18:1)	rs700764	9	86320473	T	C	0.0433885	0.00958956	T	C	0.00535452	0.0163885
1-oleoylglycerol (18:1)	rs7118999	11	116774559	C	T	-0.0475357	0.0100318	C	T	0.103802	0.0179387
1-oleoylglycerol (18:1)	rs7123121	11	14091014	C	T	0.0479988	0.00957564	C	T	-0.0150831	0.0156627
1-oleoylglycerol (18:1)	rs7132129	12	54129909	C	T	-0.0714732	0.0131181	C	T	0.0148527	0.0217017
1-oleoylglycerol (18:1)	rs71627581	5	43161249	G	A	-0.0654588	0.0126921	G	A	0.00241524	0.0250806
1-oleoylglycerol (18:1)	rs7162918	15	90768096	T	C	-0.0552334	0.0099607	T	C	-0.0121577	0.0167482
1-oleoylglycerol (18:1)	rs7170238	15	66851325	C	G	0.0459862	0.00971873	C	G	0.0260727	0.0163712
1-oleoylglycerol (18:1)	rs7199289	16	13431281	T	C	0.0461077	0.00945905	T	C	0.00186037	0.0157839
1-oleoylglycerol (18:1)	rs726590	12	47730187	C	T	-0.199311	0.0430736	C	T	-0.0202565	0.0761086
1-oleoylglycerol (18:1)	rs72692597	1	111912820	G	T	-0.0857283	0.0106119	G	T	-0.0232749	0.0169764
1-oleoylglycerol (18:1)	rs72699046	1	112496139	G	C	0.062619	0.0131332	G	C	0.0112286	0.0294943
1-oleoylglycerol (18:1)	rs72789392	16	72677612	T	C	0.108041	0.016751	T	C	-0.00609677	0.0351509
1-oleoylglycerol (18:1)	rs72800840	16	30998465	G	A	0.119331	0.025343	G	A	0.0937904	0.0609585
1-oleoylglycerol (18:1)	rs72843308	10	101254935	C	T	0.0635643	0.0116701	C	T	0.0155738	0.0193227
1-oleoylglycerol (18:1)	rs72892910	6	50849174	G	T	0.05384	0.0117198	G	T	0.0136817	0.0205509
1-oleoylglycerol (18:1)	rs72921838	18	50652268	G	A	0.0792487	0.0171171	G	A	-0.00230471	0.0319609
1-oleoylglycerol (18:1)	rs73024979	11	129411094	G	T	0.080753	0.0152473	G	T	0.00430012	0.0275933
1-oleoylglycerol (18:1)	rs73206619	3	195080713	G	T	0.0645421	0.0119323	G	T	-0.0163217	0.0185969
1-oleoylglycerol (18:1)	rs73684028	7	27695932	A	G	-0.107233	0.0234028	A	G	-0.000130348	0.0326546
1-oleoylglycerol (18:1)	rs74022964	15	73384923	C	T	0.0989177	0.0115988	C	T	-0.00207732	0.021441
1-oleoylglycerol (18:1)	rs7485516	12	20770908	A	C	0.0508612	0.00972228	A	C	0.0234415	0.0161874
1-oleoylglycerol (18:1)	rs7528118	1	56503083	G	A	0.0583607	0.0108172	G	A	-0.000272206	0.0183076
1-oleoylglycerol (18:1)	rs75746146	6	31723099	C	G	-0.0685135	0.0105059	C	G	0.00559454	0.0236319
1-oleoylglycerol (18:1)	rs7574892	2	174648092	G	A	0.0593834	0.00948329	G	A	-0.0327646	0.0156983
1-oleoylglycerol (18:1)	rs7589428	2	43334632	A	G	-0.0442682	0.00948708	A	G	0.0105987	0.0157689
1-oleoylglycerol (18:1)	rs7627468	3	122227252	A	G	0.0462114	0.0103006	A	G	-0.00416962	0.0177713
1-oleoylglycerol (18:1)	rs7633500	3	89447932	G	A	-0.0645172	0.00956823	G	A	0.00731434	0.0166498
1-oleoylglycerol (18:1)	rs76443711	10	73690031	G	C	-0.102214	0.0135122	G	C	0.0480823	0.0229311
1-oleoylglycerol (18:1)	rs7660298	4	103039611	T	C	0.0527772	0.0094713	T	C	0.0158141	0.015713
1-oleoylglycerol (18:1)	rs76844366	16	71417021	T	A	0.0763987	0.0152828	T	A	0.0425421	0.0342176
1-oleoylglycerol (18:1)	rs76968846	1	147901447	G	A	-0.16225	0.0218654	G	A	0.00030791	0.0368144
1-oleoylglycerol (18:1)	rs77028772	4	147443768	G	A	0.093658	0.0141632	G	A	-0.00337563	0.0226902
1-oleoylglycerol (18:1)	rs77035786	4	109735232	G	T	0.112204	0.0165824	G	T	0.0665206	0.0503328
1-oleoylglycerol (18:1)	rs77325656	8	123551185	A	G	0.0933192	0.0186196	A	G	-0.00616193	0.0327641
1-oleoylglycerol (18:1)	rs77421029	2	176533555	G	C	-0.0993753	0.022035	G	C	0.0518604	0.0315414
1-oleoylglycerol (18:1)	rs7752678	6	12100869	T	C	-0.0452639	0.00993984	T	C	0.0065283	0.0162195
1-oleoylglycerol (18:1)	rs776415	12	69628060	A	C	-0.0496828	0.00972472	A	C	-0.00665531	0.0168452
1-oleoylglycerol (18:1)	rs7766533	6	75569442	G	A	-0.147115	0.0257958	G	A	-0.0916883	0.0443152
1-oleoylglycerol (18:1)	rs7804154	7	131559296	G	A	-0.049118	0.0109688	G	A	-0.00540031	0.0178384
1-oleoylglycerol (18:1)	rs78302204	20	59160393	G	A	0.0899761	0.0127464	G	A	0.0382623	0.0246987
1-oleoylglycerol (18:1)	rs7900404	10	49300183	G	A	-0.0530254	0.0109493	G	A	-0.00196409	0.0210079
1-oleoylglycerol (18:1)	rs79390440	17	47944487	C	T	0.130214	0.0287512	C	T	-0.0241504	0.0756646
1-oleoylglycerol (18:1)	rs7962938	12	78428261	T	A	0.048897	0.00993019	T	A	0.0189053	0.0169377
1-oleoylglycerol (18:1)	rs798490	7	2761908	G	A	-0.0478581	0.00993342	G	A	-0.0124736	0.0171224
1-oleoylglycerol (18:1)	rs8010040	14	32505638	A	C	0.0606024	0.0109625	A	C	-0.0274622	0.0168789
1-oleoylglycerol (18:1)	rs868155	6	122068760	C	T	-0.0735395	0.0104498	C	T	-0.0236826	0.0161029
1-oleoylglycerol (18:1)	rs880315	1	10736809	T	C	0.0818861	0.00962224	T	C	-0.0303308	0.0162867
1-oleoylglycerol (18:1)	rs889129	19	9960278	T	A	0.061358	0.0121137	T	A	0.0424408	0.0239513
1-oleoylglycerol (18:1)	rs903912	1	2357811	C	G	0.0596721	0.0126116	C	G	-0.00308472	0.0207333
1-oleoylglycerol (18:1)	rs9324241	13	113412465	A	G	0.0498421	0.00952457	A	G	0.00479785	0.0160546
1-oleoylglycerol (18:1)	rs9367994	6	18394562	C	T	0.0706992	0.0102213	C	T	-0.0203292	0.0183801
1-oleoylglycerol (18:1)	rs954637	5	173220999	A	G	-0.0549736	0.0102232	A	G	0.0139784	0.0161089
1-oleoylglycerol (18:1)	rs9593580	13	81708544	T	C	0.0501532	0.0109902	T	C	-0.059124	0.0217278
1-oleoylglycerol (18:1)	rs976568	4	110629565	G	T	-0.156899	0.0096065	G	T	0.00225828	0.0166844
1-oleoylglycerol (18:1)	rs9789646	2	164153178	G	A	-0.0725811	0.0155015	G	A	-0.0185624	0.0201689
1-oleoylglycerol (18:1)	rs9822274	3	4716162	T	C	-0.043248	0.00958976	T	C	0.0266245	0.0157924
1-oleoylglycerol (18:1)	rs9846159	3	18674845	A	C	0.0800308	0.0168509	A	C	-0.0757084	0.0261281
1-oleoylglycerol (18:1)	rs9846313	3	111858929	C	G	0.0611894	0.00995049	C	G	-0.000630961	0.0167941
1-oleoylglycerol (18:1)	rs9860525	3	38530514	T	A	-0.0832288	0.0134728	T	A	0.0159012	0.0226487
1-oleoylglycerol (18:1)	rs9953366	18	48947822	T	C	0.0642569	0.00989746	T	C	-0.0220608	0.0169316
Nervonoylcarnitine (C24:1)	rs10010815	4	109068892	C	A	0.0696782	0.0143138	C	A	0.0230432	0.0366196
Nervonoylcarnitine (C24:1)	rs10064535	5	147815168	A	T	-0.0465491	0.0103082	A	T	0.0148418	0.0165641
Nervonoylcarnitine (C24:1)	rs10108814	8	140708215	C	G	-0.0527043	0.00963304	C	G	0.0147426	0.0159284
Nervonoylcarnitine (C24:1)	rs1016013	9	94714202	A	G	-0.0698492	0.00993177	A	G	0.0126214	0.0162914
Nervonoylcarnitine (C24:1)	rs10165353	2	213088103	C	T	-0.0471444	0.00958802	C	T	0.022305	0.015821
Nervonoylcarnitine (C24:1)	rs10193460	2	3453345	G	C	-0.0866022	0.0168123	G	C	0.00810062	0.024187
Nervonoylcarnitine (C24:1)	rs10257093	7	859806	C	T	0.0649101	0.00946498	C	T	-0.0124338	0.0159843
Nervonoylcarnitine (C24:1)	rs10515522	5	143378829	T	C	0.0707429	0.0119115	T	C	0.0322317	0.0216581
Nervonoylcarnitine (C24:1)	rs10743987	12	12464293	C	T	-0.0505196	0.0107294	C	T	-0.0176135	0.0190647
Nervonoylcarnitine (C24:1)	rs10800440	1	169364588	A	G	-0.0531839	0.0102004	A	G	-0.0318064	0.0161948
Nervonoylcarnitine (C24:1)	rs11012458	10	20983789	C	T	0.100725	0.0198418	C	T	0.0808982	0.0596217
Nervonoylcarnitine (C24:1)	rs11191804	10	103778024	G	A	0.119327	0.0136846	G	A	-0.011443	0.0233881
Nervonoylcarnitine (C24:1)	rs1122844	11	69135233	C	A	0.0474395	0.0106298	C	A	-0.00696633	0.0158014
Nervonoylcarnitine (C24:1)	rs11264280	1	154890476	C	T	0.139281	0.00981523	C	T	-0.00853535	0.017016
Nervonoylcarnitine (C24:1)	rs114207218	1	100591172	G	T	-0.067075	0.0131755	G	T	0.0230542	0.0239461
Nervonoylcarnitine (C24:1)	rs11525236	10	67582103	G	T	0.0865336	0.0115497	G	T	0.0096894	0.0251143
Nervonoylcarnitine (C24:1)	rs11591033	1	21975589	T	C	-0.0673073	0.0122056	T	C	-0.00357195	0.0266007
Nervonoylcarnitine (C24:1)	rs11593952	10	127997451	G	A	0.0454055	0.00977363	G	A	0.00477028	0.0171614
Nervonoylcarnitine (C24:1)	rs11598047	10	103582915	A	G	0.142561	0.0160292	A	G	0.00529824	0.0217224
Nervonoylcarnitine (C24:1)	rs116218634	1	51039551	C	A	0.0846377	0.0171472	C	A	0.0270719	0.0251023
Nervonoylcarnitine (C24:1)	rs116505499	2	10537099	G	T	0.168265	0.0340093	G	T	-0.00584559	0.0487118
Nervonoylcarnitine (C24:1)	rs116913163	18	37092999	A	G	0.136144	0.0229772	A	G	0.0587874	0.0392371
Nervonoylcarnitine (C24:1)	rs117095708	19	47698361	T	G	-0.106754	0.0204241	T	G	-0.06867	0.0509294
Nervonoylcarnitine (C24:1)	rs117831371	19	50439781	C	T	0.268735	0.0311145	C	T	-0.000957672	0.0751793
Nervonoylcarnitine (C24:1)	rs118015847	22	25763729	A	G	0.251145	0.0519951	A	G	-0.0443637	0.0549511
Nervonoylcarnitine (C24:1)	rs118039278	6	160564494	G	A	0.139345	0.0225584	G	A	-0.0860212	0.0307541
Nervonoylcarnitine (C24:1)	rs11922153	3	179454805	A	G	0.0793273	0.0150563	A	G	0.00155351	0.019838
Nervonoylcarnitine (C24:1)	rs12044812	1	218498441	A	G	0.097532	0.0201312	A	G	-0.061136	0.0335797
Nervonoylcarnitine (C24:1)	rs12207159	6	75843059	C	T	0.0737258	0.0166523	C	T	-0.0131937	0.0400649
Nervonoylcarnitine (C24:1)	rs1229715	5	137414449	T	C	0.105217	0.0168008	T	C	-0.0272376	0.0281458
Nervonoylcarnitine (C24:1)	rs12316258	12	26186284	G	A	-0.055994	0.0100488	G	A	-0.0184092	0.0170979
Nervonoylcarnitine (C24:1)	rs12379386	9	38081213	A	G	0.061197	0.0127389	A	G	-0.0154508	0.027958
Nervonoylcarnitine (C24:1)	rs12434611	14	72644894	G	A	0.0488751	0.0102844	G	A	-0.0284841	0.0171353
Nervonoylcarnitine (C24:1)	rs1255984	14	64187713	A	G	-0.0656476	0.00950488	A	G	0.0153872	0.0156556
Nervonoylcarnitine (C24:1)	rs12620829	2	102030583	T	A	-0.0429813	0.00971377	T	A	0.00396282	0.0178765
Nervonoylcarnitine (C24:1)	rs12683533	9	20282521	A	C	0.0543055	0.0113863	A	C	0.0155879	0.0183039
Nervonoylcarnitine (C24:1)	rs12714182	2	86356598	A	G	-0.0497119	0.0098677	A	G	-0.00884675	0.0159978
Nervonoylcarnitine (C24:1)	rs12809354	12	32825503	T	C	0.0605131	0.0136705	T	C	-0.0260689	0.0215043
Nervonoylcarnitine (C24:1)	rs12855310	13	22798408	A	T	0.0730367	0.0114366	A	T	-0.0102791	0.0171931
Nervonoylcarnitine (C24:1)	rs12932445	16	73035989	T	C	0.172088	0.011094	T	C	0.0472435	0.0203572
Nervonoylcarnitine (C24:1)	rs12957328	18	60671902	T	C	-0.0421296	0.00953206	T	C	0.0281509	0.0157256
Nervonoylcarnitine (C24:1)	rs12980851	19	18771394	G	A	-0.0715943	0.0145594	G	A	-0.00554552	0.0311925
Nervonoylcarnitine (C24:1)	rs13148163	4	76583247	T	C	0.0516443	0.0095719	T	C	-0.0429926	0.0166321
Nervonoylcarnitine (C24:1)	rs13208190	6	142824622	T	A	0.0470754	0.0102753	T	A	-0.0125628	0.017266
Nervonoylcarnitine (C24:1)	rs13328132	5	112143318	T	C	-0.179761	0.039479	T	C	0.0112298	0.0811717
Nervonoylcarnitine (C24:1)	rs13334784	16	84270899	G	A	0.0790368	0.0163101	G	A	0.020533	0.030943
Nervonoylcarnitine (C24:1)	rs1335071	10	114080358	C	G	0.0464597	0.0101355	C	G	-0.00766461	0.0165087
Nervonoylcarnitine (C24:1)	rs139277460	16	1932335	C	G	0.319291	0.039789	C	G	0.0676639	0.0994283
Nervonoylcarnitine (C24:1)	rs140185678	16	1953015	G	A	0.11981	0.0226518	G	A	0.0384818	0.0440072
Nervonoylcarnitine (C24:1)	rs140573710	8	106622269	C	A	0.395026	0.0815371	C	A	-0.0520145	0.0791008
Nervonoylcarnitine (C24:1)	rs141829199	21	34023597	G	A	0.173171	0.0363267	G	A	0.0755847	0.0645974
Nervonoylcarnitine (C24:1)	rs142863526	7	71733640	G	A	0.159327	0.0307283	G	A	-0.0534565	0.058863
Nervonoylcarnitine (C24:1)	rs143073999	10	79362726	C	A	-0.126835	0.0214608	C	A	-0.0828342	0.102033
Nervonoylcarnitine (C24:1)	rs143246952	2	163560391	T	C	0.106212	0.0218936	T	C	-0.0788884	0.0578957
Nervonoylcarnitine (C24:1)	rs1453011	5	114958078	A	G	-0.0548613	0.00951479	A	G	-0.00811541	0.015809
Nervonoylcarnitine (C24:1)	rs1471085	2	198251842	T	A	0.0547612	0.0121365	T	A	0.000971825	0.022622
Nervonoylcarnitine (C24:1)	rs147537304	12	27621420	A	G	-0.0565678	0.0128012	A	G	-0.00754677	0.0260145
Nervonoylcarnitine (C24:1)	rs1542905	8	878494	T	A	-0.0570258	0.0120326	T	A	0.0122453	0.022386
Nervonoylcarnitine (C24:1)	rs1555959	20	10955381	T	G	0.0590424	0.0108834	T	G	-0.00854901	0.0187225
Nervonoylcarnitine (C24:1)	rs1558902	16	53769662	T	A	0.0608442	0.00957676	T	A	0.0232497	0.0158552
Nervonoylcarnitine (C24:1)	rs167479	19	11416089	T	G	0.0820876	0.00960641	T	G	-0.00941448	0.0157105
Nervonoylcarnitine (C24:1)	rs1689040	12	89584456	C	T	-0.0508997	0.0104653	C	T	-0.00861301	0.0159224
Nervonoylcarnitine (C24:1)	rs16894189	6	28673357	C	T	0.067248	0.0152234	C	T	0.0169576	0.0264284
Nervonoylcarnitine (C24:1)	rs16940529	18	1461144	T	C	0.0866115	0.0193008	T	C	0.00292215	0.0306435
Nervonoylcarnitine (C24:1)	rs16998073	4	80263187	A	T	0.0809631	0.0101971	A	T	-0.0185612	0.017533
Nervonoylcarnitine (C24:1)	rs17060681	8	21969880	G	A	-0.0906781	0.0172619	G	A	-0.00834433	0.0238313
Nervonoylcarnitine (C24:1)	rs17079741	6	118131194	C	T	0.0765749	0.0158344	C	T	0.0356843	0.0261684
Nervonoylcarnitine (C24:1)	rs172314	8	17918925	T	G	0.106613	0.021854	T	G	0.128351	0.0468357
Nervonoylcarnitine (C24:1)	rs1725074	7	27105302	C	T	0.0772704	0.0135258	C	T	0.0119817	0.0230369
Nervonoylcarnitine (C24:1)	rs1734116	12	6606427	A	G	0.0553171	0.0110128	A	G	-0.0232874	0.0204325
Nervonoylcarnitine (C24:1)	rs17430364	8	117851206	A	T	0.0730394	0.0127575	A	T	0.0115279	0.0201325
Nervonoylcarnitine (C24:1)	rs17490854	2	145984604	A	C	-0.0637199	0.0138409	A	C	0.0145958	0.0202233
Nervonoylcarnitine (C24:1)	rs17608766	17	46935905	T	C	0.109382	0.0123853	T	C	-0.0483301	0.0222591
Nervonoylcarnitine (C24:1)	rs17810431	14	76964338	T	A	-0.0688	0.00964778	T	A	-0.000814883	0.0164754
Nervonoylcarnitine (C24:1)	rs181301085	9	116901111	T	C	0.190567	0.0424109	T	C	-0.0511524	0.0793532
Nervonoylcarnitine (C24:1)	rs1813517	10	18219530	G	C	-0.054787	0.00955499	G	C	0.0212537	0.0168672
Nervonoylcarnitine (C24:1)	rs1843050	3	69354767	T	C	-0.0551854	0.0108144	T	C	0.0311548	0.0178258
Nervonoylcarnitine (C24:1)	rs187454241	3	129606797	T	C	-0.0916521	0.0189177	T	C	-0.00438348	0.0310528
Nervonoylcarnitine (C24:1)	rs188839126	9	36883995	T	A	-0.0716251	0.0154582	T	A	-0.0246406	0.0292202
Nervonoylcarnitine (C24:1)	rs1902803	5	299958	A	G	-0.0592077	0.00953533	A	G	-0.00861996	0.0157079
Nervonoylcarnitine (C24:1)	rs191450282	2	214633790	T	G	0.298289	0.0653581	T	G	-0.0183419	0.0698962
Nervonoylcarnitine (C24:1)	rs1978170	7	38717809	A	G	-0.0464778	0.0104135	A	G	0.0208191	0.0167108
Nervonoylcarnitine (C24:1)	rs1980936	9	16746984	T	G	0.0607218	0.0108307	T	G	-0.0282482	0.0178629
Nervonoylcarnitine (C24:1)	rs1997288	2	180653637	C	T	0.0436178	0.00976673	C	T	0.00340951	0.0161849
Nervonoylcarnitine (C24:1)	rs202142	7	102012025	T	C	0.048894	0.00995904	T	C	0.00969477	0.0166867
Nervonoylcarnitine (C24:1)	rs2023844	7	27203619	G	A	0.120697	0.0163792	G	A	0.0442878	0.0303872
Nervonoylcarnitine (C24:1)	rs2059850	19	12553333	C	A	-0.045921	0.00971515	C	A	-0.0134598	0.0166073
Nervonoylcarnitine (C24:1)	rs216199	17	2297577	C	T	-0.0676204	0.00977654	C	T	-0.00357253	0.0160271
Nervonoylcarnitine (C24:1)	rs2217884	3	24425711	T	C	-0.0513481	0.00980924	T	C	-0.00566328	0.0157807
Nervonoylcarnitine (C24:1)	rs2228203	2	69806452	C	T	-0.0488502	0.0108122	C	T	-0.0128824	0.0197193
Nervonoylcarnitine (C24:1)	rs2229842	12	124337150	C	T	0.0638725	0.0105541	C	T	-0.00688405	0.0226521
Nervonoylcarnitine (C24:1)	rs2289279	5	72246376	T	C	-0.0703564	0.0125854	T	C	-0.00493977	0.0225501
Nervonoylcarnitine (C24:1)	rs2301783	12	47788458	A	C	-0.0634488	0.0142827	A	C	-0.00504676	0.025068
Nervonoylcarnitine (C24:1)	rs2303518	15	41817777	T	G	0.0433896	0.00978341	T	G	0.0255017	0.0165391
Nervonoylcarnitine (C24:1)	rs2303926	7	151035938	T	A	-0.0484447	0.0103326	T	A	-0.0130696	0.0165351
Nervonoylcarnitine (C24:1)	rs231276	3	66377461	A	G	0.0454342	0.00979528	A	G	-0.00362885	0.0158524
Nervonoylcarnitine (C24:1)	rs2317972	16	82433871	G	A	-0.076065	0.016528	G	A	0.0311722	0.0272853
Nervonoylcarnitine (C24:1)	rs2335249	1	154742838	T	C	0.0611135	0.00958887	T	C	0.0118318	0.0156654
Nervonoylcarnitine (C24:1)	rs2384407	12	114351421	G	A	0.10649	0.0104082	G	A	-0.0157327	0.0174353
Nervonoylcarnitine (C24:1)	rs2478542	1	230743765	T	C	0.0553271	0.0116521	T	C	-0.00605161	0.0188658
Nervonoylcarnitine (C24:1)	rs2521501	15	90894158	A	T	0.0596921	0.0107812	A	T	-0.00216602	0.0169131
Nervonoylcarnitine (C24:1)	rs2569876	6	1616160	A	G	-0.0753792	0.0167358	A	G	-0.0270807	0.0238432
Nervonoylcarnitine (C24:1)	rs2687941	13	50186227	T	C	0.0524628	0.00951399	T	C	-0.00533672	0.0157305
Nervonoylcarnitine (C24:1)	rs2707275	2	37888394	C	T	-0.0540584	0.00956508	C	T	-0.00191109	0.0161308
Nervonoylcarnitine (C24:1)	rs2712003	4	39010887	C	T	-0.0515792	0.0114153	C	T	-0.0137454	0.0193431
Nervonoylcarnitine (C24:1)	rs2723064	2	65052671	T	C	-0.0687425	0.0100045	T	C	-0.0150407	0.0160237
Nervonoylcarnitine (C24:1)	rs2783518	14	42083597	C	A	0.044488	0.00957242	C	A	-0.0284452	0.0159557
Nervonoylcarnitine (C24:1)	rs2823152	21	15214452	T	C	-0.0445913	0.00951605	T	C	-0.000639066	0.0158793
Nervonoylcarnitine (C24:1)	rs2834618	21	34746814	T	G	-0.0863171	0.0150908	T	G	0.014497	0.0260598
Nervonoylcarnitine (C24:1)	rs2836949	21	39230530	C	A	-0.0564162	0.00954213	C	A	0.00856662	0.0158377
Nervonoylcarnitine (C24:1)	rs28456085	4	38391648	A	T	-0.0484728	0.0095589	A	T	-0.0019809	0.0157049
Nervonoylcarnitine (C24:1)	rs28564461	8	101732493	G	A	0.0711094	0.0158453	G	A	-0.033087	0.0243394
Nervonoylcarnitine (C24:1)	rs2894959	15	95581063	G	A	0.0471665	0.00962245	G	A	-0.000338964	0.0162934
Nervonoylcarnitine (C24:1)	rs2900084	5	114421342	G	A	0.0512788	0.0102748	G	A	0.00580551	0.0166723
Nervonoylcarnitine (C24:1)	rs2957693	11	10347147	C	T	0.0463663	0.00951742	C	T	0.0114894	0.015934
Nervonoylcarnitine (C24:1)	rs3010959	9	105879527	C	T	-0.0641491	0.0121767	C	T	0.0271909	0.0213912
Nervonoylcarnitine (C24:1)	rs312759	17	70351774	A	G	0.0498034	0.00970261	A	G	0.00788925	0.0157991
Nervonoylcarnitine (C24:1)	rs3176326	6	36679512	G	A	-0.0698331	0.0126383	G	A	0.0128866	0.0195912
Nervonoylcarnitine (C24:1)	rs34362160	12	114935593	A	C	0.0649383	0.00958287	A	C	-0.0121671	0.0160926
Nervonoylcarnitine (C24:1)	rs34466616	18	23472089	C	T	0.0442915	0.00948629	C	T	0.0027038	0.0156735
Nervonoylcarnitine (C24:1)	rs35091613	12	57876897	C	T	0.0895218	0.0176308	C	T	-0.0432227	0.0374732
Nervonoylcarnitine (C24:1)	rs35504893	2	178556567	C	T	0.11208	0.0113084	C	T	-0.0245059	0.0200575
Nervonoylcarnitine (C24:1)	rs35783704	8	104954030	G	A	-0.0803008	0.0131604	G	A	-0.00965964	0.0268455
Nervonoylcarnitine (C24:1)	rs359477	5	173878429	T	C	-0.0537599	0.00951136	T	C	-0.00671629	0.0156502
Nervonoylcarnitine (C24:1)	rs370513533	9	32224751	C	T	0.0877173	0.0147	C	T	-0.0292359	0.0265446
Nervonoylcarnitine (C24:1)	rs3729833	14	23413975	C	T	0.0712739	0.0145807	C	T	0.0499856	0.0216483
Nervonoylcarnitine (C24:1)	rs3734214	6	22571185	C	G	0.051105	0.0109242	C	G	0.00450143	0.0162811
Nervonoylcarnitine (C24:1)	rs3737883	1	203065778	A	G	-0.078274	0.00984722	A	G	0.023124	0.0157159
Nervonoylcarnitine (C24:1)	rs3746159	19	2210270	C	T	0.0896885	0.0144742	C	T	0.00180041	0.0253894
Nervonoylcarnitine (C24:1)	rs376404	6	117259057	T	G	-0.0580118	0.0115764	T	G	0.0252539	0.0183838
Nervonoylcarnitine (C24:1)	rs3765618	11	128899981	C	G	0.131111	0.0157815	C	G	-0.010507	0.0284348
Nervonoylcarnitine (C24:1)	rs3785837	17	61391581	G	A	0.0533169	0.0110019	G	A	0.012017	0.0185565
Nervonoylcarnitine (C24:1)	rs3786666	19	49921778	C	T	0.0518527	0.00954198	C	T	0.0138103	0.0162931
Nervonoylcarnitine (C24:1)	rs3807989	7	116546187	A	G	0.108801	0.00960941	A	G	0.0261383	0.015655
Nervonoylcarnitine (C24:1)	rs3918226	7	150993088	C	T	0.0992437	0.0188856	C	T	-0.0158293	0.0289643
Nervonoylcarnitine (C24:1)	rs3922843	3	38582852	A	G	-0.0692659	0.0112823	A	G	-0.0202811	0.0177982
Nervonoylcarnitine (C24:1)	rs41285458	6	105115802	A	G	-0.124483	0.025872	A	G	0.0227525	0.0760435
Nervonoylcarnitine (C24:1)	rs4150196	5	140347056	C	T	0.0523094	0.00955442	C	T	0.0158801	0.0159622
Nervonoylcarnitine (C24:1)	rs453140	1	228264125	C	T	0.0547992	0.0099407	C	T	0.0155293	0.0170207
Nervonoylcarnitine (C24:1)	rs4558697	3	194213634	T	C	-0.0457988	0.00970962	T	C	0.00394567	0.0162272
Nervonoylcarnitine (C24:1)	rs4642101	3	12800724	T	G	0.0891348	0.00973728	T	G	-0.0038441	0.0163169
Nervonoylcarnitine (C24:1)	rs464901	22	18114735	T	C	-0.0525484	0.0102949	T	C	-0.00153013	0.0166142
Nervonoylcarnitine (C24:1)	rs4660184	1	41058866	T	C	-0.0521089	0.00949291	T	C	-0.00235216	0.0156234
Nervonoylcarnitine (C24:1)	rs4670627	2	36819568	C	T	0.0424604	0.00956534	C	T	-0.00794635	0.0157714
Nervonoylcarnitine (C24:1)	rs4673912	2	200304270	G	T	0.0497315	0.00950219	G	T	-0.0103054	0.016189
Nervonoylcarnitine (C24:1)	rs4707917	6	71537515	G	A	0.049647	0.0108437	G	A	-0.016826	0.0177762
Nervonoylcarnitine (C24:1)	rs4918162	10	105545511	T	C	0.0443674	0.00952858	T	C	0.000425807	0.0158227
Nervonoylcarnitine (C24:1)	rs4957687	5	107107352	A	G	-0.0443794	0.0094975	A	G	-0.00630385	0.0156063
Nervonoylcarnitine (C24:1)	rs5030241	11	32402750	A	T	0.0564404	0.0108491	A	T	0.0304691	0.0173354
Nervonoylcarnitine (C24:1)	rs55727648	12	114410640	T	C	0.0633228	0.0142629	T	C	0.0167208	0.0214816
Nervonoylcarnitine (C24:1)	rs55729900	4	173733984	A	G	-0.0810649	0.0131823	A	G	-0.0435381	0.0297467
Nervonoylcarnitine (C24:1)	rs55734480	7	14332384	G	A	0.0543489	0.0110761	G	A	-0.00641081	0.0179493
Nervonoylcarnitine (C24:1)	rs55885184	15	80215091	T	C	0.0676924	0.0100238	T	C	-0.0290159	0.0168986
Nervonoylcarnitine (C24:1)	rs55985730	7	128776990	T	G	0.119939	0.0172374	T	G	-0.0273446	0.0338162
Nervonoylcarnitine (C24:1)	rs56147946	1	170046896	C	T	0.154648	0.0241221	C	T	0.0136467	0.0412883
Nervonoylcarnitine (C24:1)	rs562434	11	1871700	G	A	0.0463146	0.0097047	G	A	0.00859999	0.0164123
Nervonoylcarnitine (C24:1)	rs56388234	5	159072359	G	A	-0.0481614	0.0098843	G	A	0.00653354	0.0188552
Nervonoylcarnitine (C24:1)	rs579459	9	133278724	C	T	-0.0711657	0.0113639	C	T	-0.0339865	0.0186469
Nervonoylcarnitine (C24:1)	rs59430691	6	16414322	G	A	-0.117997	0.0156891	G	A	-0.0248235	0.0220473
Nervonoylcarnitine (C24:1)	rs59912940	12	121826740	G	A	0.163048	0.0330234	G	A	-0.00958063	0.116613
Nervonoylcarnitine (C24:1)	rs6038442	20	6344876	G	T	0.0545709	0.00981788	G	T	-0.00668421	0.0161456
Nervonoylcarnitine (C24:1)	rs6072345	20	41341794	G	A	-0.0571607	0.0115558	G	A	-0.0197379	0.0225599
Nervonoylcarnitine (C24:1)	rs607465	6	7129330	A	G	0.0936142	0.0178232	A	G	0.0120497	0.0311344
Nervonoylcarnitine (C24:1)	rs6113183	20	21286459	C	T	-0.0624231	0.0102276	C	T	-0.0437395	0.016338
Nervonoylcarnitine (C24:1)	rs6122011	20	62559739	G	T	-0.0510183	0.00997816	G	T	-0.0149767	0.0161115
Nervonoylcarnitine (C24:1)	rs61733708	8	17655975	T	C	-0.17009	0.036964	T	C	0.0516307	0.0764678
Nervonoylcarnitine (C24:1)	rs62362289	5	85316436	A	G	0.0681532	0.0143266	A	G	0.00591646	0.0216949
Nervonoylcarnitine (C24:1)	rs6440095	3	142606906	A	T	0.0609692	0.0134674	A	T	0.0154329	0.0208972
Nervonoylcarnitine (C24:1)	rs6504403	17	66205694	G	T	-0.0725955	0.0125005	G	T	-0.00725172	0.020544
Nervonoylcarnitine (C24:1)	rs651386	1	170622169	A	T	-0.0857505	0.00979178	A	T	0.00515568	0.0159785
Nervonoylcarnitine (C24:1)	rs6537497	10	49096953	A	G	-0.0646094	0.00978913	A	G	0.0025298	0.015908
Nervonoylcarnitine (C24:1)	rs6546620	2	25937071	T	C	0.0469931	0.0105848	T	C	0.0030356	0.0201923
Nervonoylcarnitine (C24:1)	rs6546692	2	71430887	T	A	0.0532218	0.00948206	T	A	0.00384189	0.0158568
Nervonoylcarnitine (C24:1)	rs6801957	3	38725824	T	C	0.0694208	0.00954584	T	C	0.00627546	0.0156985
Nervonoylcarnitine (C24:1)	rs6838973	4	110844339	C	T	-0.173161	0.00942751	C	T	-0.00740586	0.0157781
Nervonoylcarnitine (C24:1)	rs6859500	5	128724148	C	T	-0.0504556	0.0097969	C	T	0.0104756	0.0166177
Nervonoylcarnitine (C24:1)	rs694859	6	117235337	C	T	0.0664462	0.0118598	C	T	0.0229022	0.0190144
Nervonoylcarnitine (C24:1)	rs6981009	8	140431009	G	A	0.0516315	0.0116159	G	A	0.00869091	0.0170629
Nervonoylcarnitine (C24:1)	rs700764	9	86320473	T	C	0.0433885	0.00958956	T	C	-0.00918267	0.0165485
Nervonoylcarnitine (C24:1)	rs7118999	11	116774559	C	T	-0.0475357	0.0100318	C	T	0.0234401	0.0180708
Nervonoylcarnitine (C24:1)	rs7123121	11	14091014	C	T	0.0479988	0.00957564	C	T	0.0152074	0.0157655
Nervonoylcarnitine (C24:1)	rs7132129	12	54129909	C	T	-0.0714732	0.0131181	C	T	0.0479339	0.0218928
Nervonoylcarnitine (C24:1)	rs71627581	5	43161249	G	A	-0.0654588	0.0126921	G	A	0.0171363	0.0251344
Nervonoylcarnitine (C24:1)	rs7162918	15	90768096	T	C	-0.0552334	0.0099607	T	C	0.0155929	0.0168179
Nervonoylcarnitine (C24:1)	rs7170238	15	66851325	C	G	0.0459862	0.00971873	C	G	-0.000454433	0.016482
Nervonoylcarnitine (C24:1)	rs7199289	16	13431281	T	C	0.0461077	0.00945905	T	C	0.0101299	0.0158581
Nervonoylcarnitine (C24:1)	rs726590	12	47730187	C	T	-0.199311	0.0430736	C	T	0.0239622	0.076717
Nervonoylcarnitine (C24:1)	rs72692597	1	111912820	G	T	-0.0857283	0.0106119	G	T	-0.0235092	0.0171249
Nervonoylcarnitine (C24:1)	rs72699046	1	112496139	G	C	0.062619	0.0131332	G	C	0.0105647	0.0298074
Nervonoylcarnitine (C24:1)	rs72789392	16	72677612	T	C	0.108041	0.016751	T	C	-0.0439843	0.0354373
Nervonoylcarnitine (C24:1)	rs72800840	16	30998465	G	A	0.119331	0.025343	G	A	-0.0918081	0.0614054
Nervonoylcarnitine (C24:1)	rs72843308	10	101254935	C	T	0.0635643	0.0116701	C	T	0.0321357	0.0194732
Nervonoylcarnitine (C24:1)	rs72892910	6	50849174	G	T	0.05384	0.0117198	G	T	-0.0382254	0.02071
Nervonoylcarnitine (C24:1)	rs72921838	18	50652268	G	A	0.0792487	0.0171171	G	A	0.0168209	0.0320653
Nervonoylcarnitine (C24:1)	rs73024979	11	129411094	G	T	0.080753	0.0152473	G	T	0.00992556	0.0276483
Nervonoylcarnitine (C24:1)	rs73206619	3	195080713	G	T	0.0645421	0.0119323	G	T	0.0656878	0.0186421
Nervonoylcarnitine (C24:1)	rs73684028	7	27695932	A	G	-0.107233	0.0234028	A	G	0.0151509	0.0327868
Nervonoylcarnitine (C24:1)	rs74022964	15	73384923	C	T	0.0989177	0.0115988	C	T	0.00120353	0.021657
Nervonoylcarnitine (C24:1)	rs7485516	12	20770908	A	C	0.0508612	0.00972228	A	C	-0.0057496	0.0162972
Nervonoylcarnitine (C24:1)	rs7528118	1	56503083	G	A	0.0583607	0.0108172	G	A	0.0142771	0.0184744
Nervonoylcarnitine (C24:1)	rs75746146	6	31723099	C	G	-0.0685135	0.0105059	C	G	0.0229097	0.0237266
Nervonoylcarnitine (C24:1)	rs7574892	2	174648092	G	A	0.0593834	0.00948329	G	A	-0.0179324	0.015753
Nervonoylcarnitine (C24:1)	rs7589428	2	43334632	A	G	-0.0442682	0.00948708	A	G	-0.000177009	0.0158541
Nervonoylcarnitine (C24:1)	rs7627468	3	122227252	A	G	0.0462114	0.0103006	A	G	0.00192271	0.0178536
Nervonoylcarnitine (C24:1)	rs7633500	3	89447932	G	A	-0.0645172	0.00956823	G	A	0.00687607	0.0167284
Nervonoylcarnitine (C24:1)	rs76443711	10	73690031	G	C	-0.102214	0.0135122	G	C	-0.0120757	0.0230197
Nervonoylcarnitine (C24:1)	rs7660298	4	103039611	T	C	0.0527772	0.0094713	T	C	0.0368679	0.0157776
Nervonoylcarnitine (C24:1)	rs76844366	16	71417021	T	A	0.0763987	0.0152828	T	A	0.030085	0.034283
Nervonoylcarnitine (C24:1)	rs76968846	1	147901447	G	A	-0.16225	0.0218654	G	A	-0.0896165	0.0370746
Nervonoylcarnitine (C24:1)	rs77028772	4	147443768	G	A	0.093658	0.0141632	G	A	0.0272941	0.0227833
Nervonoylcarnitine (C24:1)	rs77035786	4	109735232	G	T	0.112204	0.0165824	G	T	0.00805407	0.0514806
Nervonoylcarnitine (C24:1)	rs77325656	8	123551185	A	G	0.0933192	0.0186196	A	G	0.00628209	0.0328093
Nervonoylcarnitine (C24:1)	rs77421029	2	176533555	G	C	-0.0993753	0.022035	G	C	-0.0469866	0.0318197
Nervonoylcarnitine (C24:1)	rs7752678	6	12100869	T	C	-0.0452639	0.00993984	T	C	0.00420442	0.0163014
Nervonoylcarnitine (C24:1)	rs776415	12	69628060	A	C	-0.0496828	0.00972472	A	C	0.0187611	0.0169269
Nervonoylcarnitine (C24:1)	rs7766533	6	75569442	G	A	-0.147115	0.0257958	G	A	0.0431054	0.0446282
Nervonoylcarnitine (C24:1)	rs7804154	7	131559296	G	A	-0.049118	0.0109688	G	A	0.0113421	0.0179312
Nervonoylcarnitine (C24:1)	rs78302204	20	59160393	G	A	0.0899761	0.0127464	G	A	-0.054795	0.0248994
Nervonoylcarnitine (C24:1)	rs7900404	10	49300183	G	A	-0.0530254	0.0109493	G	A	-0.0497314	0.0212271
Nervonoylcarnitine (C24:1)	rs79390440	17	47944487	C	T	0.130214	0.0287512	C	T	0.00086231	0.0762684
Nervonoylcarnitine (C24:1)	rs7962938	12	78428261	T	A	0.048897	0.00993019	T	A	-0.00329349	0.0170475
Nervonoylcarnitine (C24:1)	rs798490	7	2761908	G	A	-0.0478581	0.00993342	G	A	-0.0558252	0.0172306
Nervonoylcarnitine (C24:1)	rs8010040	14	32505638	A	C	0.0606024	0.0109625	A	C	-0.0149632	0.016956
Nervonoylcarnitine (C24:1)	rs868155	6	122068760	C	T	-0.0735395	0.0104498	C	T	0.0215773	0.0161585
Nervonoylcarnitine (C24:1)	rs880315	1	10736809	T	C	0.0818861	0.00962224	T	C	0.0327338	0.0163802
Nervonoylcarnitine (C24:1)	rs889129	19	9960278	T	A	0.061358	0.0121137	T	A	0.0193586	0.0241473
Nervonoylcarnitine (C24:1)	rs903912	1	2357811	C	G	0.0596721	0.0126116	C	G	0.0112624	0.0208209
Nervonoylcarnitine (C24:1)	rs9324241	13	113412465	A	G	0.0498421	0.00952457	A	G	-0.00814235	0.0161743
Nervonoylcarnitine (C24:1)	rs9367994	6	18394562	C	T	0.0706992	0.0102213	C	T	-0.0266789	0.0185215
Nervonoylcarnitine (C24:1)	rs954637	5	173220999	A	G	-0.0549736	0.0102232	A	G	0.00612237	0.0161841
Nervonoylcarnitine (C24:1)	rs9593580	13	81708544	T	C	0.0501532	0.0109902	T	C	-0.0207816	0.0218431
Nervonoylcarnitine (C24:1)	rs976568	4	110629565	G	T	-0.156899	0.0096065	G	T	-0.00406726	0.016773
Nervonoylcarnitine (C24:1)	rs9789646	2	164153178	G	A	-0.0725811	0.0155015	G	A	-0.0272983	0.0202625
Nervonoylcarnitine (C24:1)	rs9822274	3	4716162	T	C	-0.043248	0.00958976	T	C	0.0176532	0.0158758
Nervonoylcarnitine (C24:1)	rs9846159	3	18674845	A	C	0.0800308	0.0168509	A	C	-0.00720245	0.0263902
Nervonoylcarnitine (C24:1)	rs9846313	3	111858929	C	G	0.0611894	0.00995049	C	G	0.0118659	0.0168995
Nervonoylcarnitine (C24:1)	rs9860525	3	38530514	T	A	-0.0832288	0.0134728	T	A	0.00550749	0.0228504
Nervonoylcarnitine (C24:1)	rs9953366	18	48947822	T	C	0.0642569	0.00989746	T	C	-0.0121217	0.0170195
2-ketocaprylate	rs10010815	4	109068892	C	A	0.0696782	0.0143138	C	A	-0.0100573	0.0364566
2-ketocaprylate	rs10064535	5	147815168	A	T	-0.0465491	0.0103082	A	T	-0.0393718	0.0165222
2-ketocaprylate	rs10108814	8	140708215	C	G	-0.0527043	0.00963304	C	G	-0.0171441	0.0159613
2-ketocaprylate	rs1016013	9	94714202	A	G	-0.0698492	0.00993177	A	G	0.0166841	0.016229
2-ketocaprylate	rs10165353	2	213088103	C	T	-0.0471444	0.00958802	C	T	-0.0230717	0.0158178
2-ketocaprylate	rs10193460	2	3453345	G	C	-0.0866022	0.0168123	G	C	-0.00394803	0.0241233
2-ketocaprylate	rs10257093	7	859806	C	T	0.0649101	0.00946498	C	T	0.00599374	0.0159685
2-ketocaprylate	rs10515522	5	143378829	T	C	0.0707429	0.0119115	T	C	-0.00823657	0.0216458
2-ketocaprylate	rs10743987	12	12464293	C	T	-0.0505196	0.0107294	C	T	-0.0476142	0.0190341
2-ketocaprylate	rs10800440	1	169364588	A	G	-0.0531839	0.0102004	A	G	0.00360907	0.0161659
2-ketocaprylate	rs11012458	10	20983789	C	T	0.100725	0.0198418	C	T	0.0879055	0.0592215
2-ketocaprylate	rs11191804	10	103778024	G	A	0.119327	0.0136846	G	A	0.00524714	0.0233659
2-ketocaprylate	rs1122844	11	69135233	C	A	0.0474395	0.0106298	C	A	-0.029136	0.0157749
2-ketocaprylate	rs11264280	1	154890476	C	T	0.139281	0.00981523	C	T	-0.0109991	0.0169843
2-ketocaprylate	rs114207218	1	100591172	G	T	-0.067075	0.0131755	G	T	-0.0211769	0.023978
2-ketocaprylate	rs11525236	10	67582103	G	T	0.0865336	0.0115497	G	T	0.0102937	0.0250636
2-ketocaprylate	rs11591033	1	21975589	T	C	-0.0673073	0.0122056	T	C	0.0282517	0.0265582
2-ketocaprylate	rs11593952	10	127997451	G	A	0.0454055	0.00977363	G	A	0.0126128	0.0171234
2-ketocaprylate	rs11598047	10	103582915	A	G	0.142561	0.0160292	A	G	0.03033	0.0216707
2-ketocaprylate	rs116218634	1	51039551	C	A	0.0846377	0.0171472	C	A	0.0174053	0.0250555
2-ketocaprylate	rs116505499	2	10537099	G	T	0.168265	0.0340093	G	T	0.000331298	0.0485157
2-ketocaprylate	rs116913163	18	37092999	A	G	0.136144	0.0229772	A	G	-0.0177488	0.0393519
2-ketocaprylate	rs117095708	19	47698361	T	G	-0.106754	0.0204241	T	G	-0.0332009	0.0509198
2-ketocaprylate	rs117831371	19	50439781	C	T	0.268735	0.0311145	C	T	0.0326976	0.075094
2-ketocaprylate	rs118015847	22	25763729	A	G	0.251145	0.0519951	A	G	-0.0680777	0.0547434
2-ketocaprylate	rs118039278	6	160564494	G	A	0.139345	0.0225584	G	A	-0.0286291	0.0306795
2-ketocaprylate	rs11922153	3	179454805	A	G	0.0793273	0.0150563	A	G	-0.00313077	0.0198464
2-ketocaprylate	rs12044812	1	218498441	A	G	0.097532	0.0201312	A	G	-0.0157125	0.0337489
2-ketocaprylate	rs12207159	6	75843059	C	T	0.0737258	0.0166523	C	T	0.039067	0.0396279
2-ketocaprylate	rs1229715	5	137414449	T	C	0.105217	0.0168008	T	C	0.0184668	0.0281973
2-ketocaprylate	rs12316258	12	26186284	G	A	-0.055994	0.0100488	G	A	-0.00510927	0.0170871
2-ketocaprylate	rs12379386	9	38081213	A	G	0.061197	0.0127389	A	G	-0.0134416	0.0278293
2-ketocaprylate	rs12434611	14	72644894	G	A	0.0488751	0.0102844	G	A	-0.00362325	0.0171409
2-ketocaprylate	rs1255984	14	64187713	A	G	-0.0656476	0.00950488	A	G	0.00807277	0.0156109
2-ketocaprylate	rs12620829	2	102030583	T	A	-0.0429813	0.00971377	T	A	0.00955071	0.0178322
2-ketocaprylate	rs12683533	9	20282521	A	C	0.0543055	0.0113863	A	C	-0.00886307	0.0182921
2-ketocaprylate	rs12714182	2	86356598	A	G	-0.0497119	0.0098677	A	G	0.0337581	0.0159711
2-ketocaprylate	rs12809354	12	32825503	T	C	0.0605131	0.0136705	T	C	0.00623793	0.0215272
2-ketocaprylate	rs12855310	13	22798408	A	T	0.0730367	0.0114366	A	T	-0.011823	0.0171694
2-ketocaprylate	rs12932445	16	73035989	T	C	0.172088	0.011094	T	C	0.0298469	0.0203999
2-ketocaprylate	rs12957328	18	60671902	T	C	-0.0421296	0.00953206	T	C	0.0261644	0.0157163
2-ketocaprylate	rs12980851	19	18771394	G	A	-0.0715943	0.0145594	G	A	-0.0218517	0.0311455
2-ketocaprylate	rs13148163	4	76583247	T	C	0.0516443	0.0095719	T	C	0.00787739	0.0166006
2-ketocaprylate	rs13208190	6	142824622	T	A	0.0470754	0.0102753	T	A	-0.00959134	0.0172273
2-ketocaprylate	rs13328132	5	112143318	T	C	-0.179761	0.039479	T	C	-0.0896992	0.0800077
2-ketocaprylate	rs13334784	16	84270899	G	A	0.0790368	0.0163101	G	A	0.00798781	0.030918
2-ketocaprylate	rs1335071	10	114080358	C	G	0.0464597	0.0101355	C	G	-0.0139641	0.0164886
2-ketocaprylate	rs139277460	16	1932335	C	G	0.319291	0.039789	C	G	-0.00418119	0.0981345
2-ketocaprylate	rs140185678	16	1953015	G	A	0.11981	0.0226518	G	A	-0.0608702	0.0437198
2-ketocaprylate	rs140573710	8	106622269	C	A	0.395026	0.0815371	C	A	-0.11528	0.0800026
2-ketocaprylate	rs141829199	21	34023597	G	A	0.173171	0.0363267	G	A	-0.0344995	0.0651463
2-ketocaprylate	rs142863526	7	71733640	G	A	0.159327	0.0307283	G	A	-0.106157	0.0585155
2-ketocaprylate	rs143073999	10	79362726	C	A	-0.126835	0.0214608	C	A	0.0706888	0.101025
2-ketocaprylate	rs143246952	2	163560391	T	C	0.106212	0.0218936	T	C	0.0235914	0.0576186
2-ketocaprylate	rs1453011	5	114958078	A	G	-0.0548613	0.00951479	A	G	-0.00812371	0.0157687
2-ketocaprylate	rs1471085	2	198251842	T	A	0.0547612	0.0121365	T	A	-0.0104692	0.0226074
2-ketocaprylate	rs147537304	12	27621420	A	G	-0.0565678	0.0128012	A	G	0.0191805	0.0260694
2-ketocaprylate	rs1542905	8	878494	T	A	-0.0570258	0.0120326	T	A	0.0287307	0.0222944
2-ketocaprylate	rs1555959	20	10955381	T	G	0.0590424	0.0108834	T	G	0.00597917	0.0187282
2-ketocaprylate	rs1558902	16	53769662	T	A	0.0608442	0.00957676	T	A	0.00943553	0.0158271
2-ketocaprylate	rs167479	19	11416089	T	G	0.0820876	0.00960641	T	G	-0.00485427	0.0156942
2-ketocaprylate	rs1689040	12	89584456	C	T	-0.0508997	0.0104653	C	T	-0.00239307	0.0158925
2-ketocaprylate	rs16894189	6	28673357	C	T	0.067248	0.0152234	C	T	0.0432396	0.0264129
2-ketocaprylate	rs16940529	18	1461144	T	C	0.0866115	0.0193008	T	C	0.0491232	0.0308633
2-ketocaprylate	rs16998073	4	80263187	A	T	0.0809631	0.0101971	A	T	-0.0231399	0.0175051
2-ketocaprylate	rs17060681	8	21969880	G	A	-0.0906781	0.0172619	G	A	-0.00970284	0.023788
2-ketocaprylate	rs17079741	6	118131194	C	T	0.0765749	0.0158344	C	T	-0.0188512	0.0261984
2-ketocaprylate	rs172314	8	17918925	T	G	0.106613	0.021854	T	G	0.0734456	0.0469426
2-ketocaprylate	rs1725074	7	27105302	C	T	0.0772704	0.0135258	C	T	-0.00471936	0.0229353
2-ketocaprylate	rs1734116	12	6606427	A	G	0.0553171	0.0110128	A	G	-0.0219576	0.0203985
2-ketocaprylate	rs17430364	8	117851206	A	T	0.0730394	0.0127575	A	T	0.0110631	0.0200842
2-ketocaprylate	rs17490854	2	145984604	A	C	-0.0637199	0.0138409	A	C	0.0219494	0.0201843
2-ketocaprylate	rs17608766	17	46935905	T	C	0.109382	0.0123853	T	C	-0.032061	0.0222311
2-ketocaprylate	rs17810431	14	76964338	T	A	-0.0688	0.00964778	T	A	0.00278802	0.0164634
2-ketocaprylate	rs181301085	9	116901111	T	C	0.190567	0.0424109	T	C	0.045641	0.079284
2-ketocaprylate	rs1813517	10	18219530	G	C	-0.054787	0.00955499	G	C	0.00657145	0.0168833
2-ketocaprylate	rs1843050	3	69354767	T	C	-0.0551854	0.0108144	T	C	0.0342646	0.0178081
2-ketocaprylate	rs187454241	3	129606797	T	C	-0.0916521	0.0189177	T	C	0.0165888	0.031141
2-ketocaprylate	rs188839126	9	36883995	T	A	-0.0716251	0.0154582	T	A	-0.0366787	0.0290518
2-ketocaprylate	rs1902803	5	299958	A	G	-0.0592077	0.00953533	A	G	-0.0115487	0.0157113
2-ketocaprylate	rs191450282	2	214633790	T	G	0.298289	0.0653581	T	G	-0.0561315	0.0690495
2-ketocaprylate	rs1978170	7	38717809	A	G	-0.0464778	0.0104135	A	G	-0.00626089	0.0166805
2-ketocaprylate	rs1980936	9	16746984	T	G	0.0607218	0.0108307	T	G	-0.0236578	0.0178351
2-ketocaprylate	rs1997288	2	180653637	C	T	0.0436178	0.00976673	C	T	0.00742029	0.0161555
2-ketocaprylate	rs202142	7	102012025	T	C	0.048894	0.00995904	T	C	-0.0225149	0.0166881
2-ketocaprylate	rs2023844	7	27203619	G	A	0.120697	0.0163792	G	A	0.0166004	0.030248
2-ketocaprylate	rs2059850	19	12553333	C	A	-0.045921	0.00971515	C	A	-0.0239598	0.0166043
2-ketocaprylate	rs216199	17	2297577	C	T	-0.0676204	0.00977654	C	T	-0.0143104	0.0159924
2-ketocaprylate	rs2217884	3	24425711	T	C	-0.0513481	0.00980924	T	C	-0.0223729	0.0158005
2-ketocaprylate	rs2228203	2	69806452	C	T	-0.0488502	0.0108122	C	T	0.0106379	0.0196928
2-ketocaprylate	rs2229842	12	124337150	C	T	0.0638725	0.0105541	C	T	0.0392293	0.0227044
2-ketocaprylate	rs2289279	5	72246376	T	C	-0.0703564	0.0125854	T	C	-0.0070051	0.022585
2-ketocaprylate	rs2301783	12	47788458	A	C	-0.0634488	0.0142827	A	C	-0.0341565	0.0251192
2-ketocaprylate	rs2303518	15	41817777	T	G	0.0433896	0.00978341	T	G	0.0328475	0.0165198
2-ketocaprylate	rs2303926	7	151035938	T	A	-0.0484447	0.0103326	T	A	-0.0294246	0.016496
2-ketocaprylate	rs231276	3	66377461	A	G	0.0454342	0.00979528	A	G	-0.0214694	0.0158192
2-ketocaprylate	rs2317972	16	82433871	G	A	-0.076065	0.016528	G	A	0.0193501	0.0273114
2-ketocaprylate	rs2335249	1	154742838	T	C	0.0611135	0.00958887	T	C	-0.00064242	0.01564
2-ketocaprylate	rs2384407	12	114351421	G	A	0.10649	0.0104082	G	A	-0.0174926	0.0174315
2-ketocaprylate	rs2478542	1	230743765	T	C	0.0553271	0.0116521	T	C	0.0180549	0.0188482
2-ketocaprylate	rs2521501	15	90894158	A	T	0.0596921	0.0107812	A	T	0.0218698	0.0169079
2-ketocaprylate	rs2569876	6	1616160	A	G	-0.0753792	0.0167358	A	G	-0.0201349	0.0239175
2-ketocaprylate	rs2687941	13	50186227	T	C	0.0524628	0.00951399	T	C	0.00528233	0.0157457
2-ketocaprylate	rs2707275	2	37888394	C	T	-0.0540584	0.00956508	C	T	0.0199043	0.016092
2-ketocaprylate	rs2712003	4	39010887	C	T	-0.0515792	0.0114153	C	T	0.0257078	0.0193694
2-ketocaprylate	rs2723064	2	65052671	T	C	-0.0687425	0.0100045	T	C	-0.00128577	0.0159994
2-ketocaprylate	rs2783518	14	42083597	C	A	0.044488	0.00957242	C	A	0.0246103	0.0159561
2-ketocaprylate	rs2823152	21	15214452	T	C	-0.0445913	0.00951605	T	C	-0.0187703	0.0158216
2-ketocaprylate	rs2834618	21	34746814	T	G	-0.0863171	0.0150908	T	G	0.00494533	0.0259805
2-ketocaprylate	rs2836949	21	39230530	C	A	-0.0564162	0.00954213	C	A	0.0188112	0.0158387
2-ketocaprylate	rs28456085	4	38391648	A	T	-0.0484728	0.0095589	A	T	-0.00944675	0.0157127
2-ketocaprylate	rs28564461	8	101732493	G	A	0.0711094	0.0158453	G	A	-0.0375107	0.0244218
2-ketocaprylate	rs2894959	15	95581063	G	A	0.0471665	0.00962245	G	A	0.0294361	0.0162436
2-ketocaprylate	rs2900084	5	114421342	G	A	0.0512788	0.0102748	G	A	-0.03747	0.0166675
2-ketocaprylate	rs2957693	11	10347147	C	T	0.0463663	0.00951742	C	T	-0.00680567	0.0159102
2-ketocaprylate	rs3010959	9	105879527	C	T	-0.0641491	0.0121767	C	T	-0.0127137	0.0213251
2-ketocaprylate	rs312759	17	70351774	A	G	0.0498034	0.00970261	A	G	0.00635107	0.0157579
2-ketocaprylate	rs3176326	6	36679512	G	A	-0.0698331	0.0126383	G	A	0.0101711	0.019571
2-ketocaprylate	rs34362160	12	114935593	A	C	0.0649383	0.00958287	A	C	-0.00300891	0.0160552
2-ketocaprylate	rs34466616	18	23472089	C	T	0.0442915	0.00948629	C	T	-0.0291776	0.0156684
2-ketocaprylate	rs35091613	12	57876897	C	T	0.0895218	0.0176308	C	T	0.00376029	0.0373056
2-ketocaprylate	rs35504893	2	178556567	C	T	0.11208	0.0113084	C	T	-0.0123262	0.0201354
2-ketocaprylate	rs35783704	8	104954030	G	A	-0.0803008	0.0131604	G	A	-0.0206585	0.0267618
2-ketocaprylate	rs359477	5	173878429	T	C	-0.0537599	0.00951136	T	C	-0.0100032	0.0156343
2-ketocaprylate	rs370513533	9	32224751	C	T	0.0877173	0.0147	C	T	0.036687	0.0266531
2-ketocaprylate	rs3729833	14	23413975	C	T	0.0712739	0.0145807	C	T	0.0342002	0.0216687
2-ketocaprylate	rs3734214	6	22571185	C	G	0.051105	0.0109242	C	G	-0.0196611	0.016291
2-ketocaprylate	rs3737883	1	203065778	A	G	-0.078274	0.00984722	A	G	0.0303457	0.0156931
2-ketocaprylate	rs3746159	19	2210270	C	T	0.0896885	0.0144742	C	T	-0.0204953	0.0253627
2-ketocaprylate	rs376404	6	117259057	T	G	-0.0580118	0.0115764	T	G	0.00799781	0.0184136
2-ketocaprylate	rs3765618	11	128899981	C	G	0.131111	0.0157815	C	G	0.0162612	0.0283879
2-ketocaprylate	rs3785837	17	61391581	G	A	0.0533169	0.0110019	G	A	0.00393556	0.0185587
2-ketocaprylate	rs3786666	19	49921778	C	T	0.0518527	0.00954198	C	T	0.0226	0.0162724
2-ketocaprylate	rs3807989	7	116546187	A	G	0.108801	0.00960941	A	G	0.0154501	0.0156641
2-ketocaprylate	rs3918226	7	150993088	C	T	0.0992437	0.0188856	C	T	-0.0302974	0.0287872
2-ketocaprylate	rs3922843	3	38582852	A	G	-0.0692659	0.0112823	A	G	0.00903596	0.0177766
2-ketocaprylate	rs41285458	6	105115802	A	G	-0.124483	0.025872	A	G	0.0559956	0.0771898
2-ketocaprylate	rs4150196	5	140347056	C	T	0.0523094	0.00955442	C	T	-0.00794319	0.0159178
2-ketocaprylate	rs453140	1	228264125	C	T	0.0547992	0.0099407	C	T	-0.0292726	0.0170401
2-ketocaprylate	rs4558697	3	194213634	T	C	-0.0457988	0.00970962	T	C	0.0101767	0.0161619
2-ketocaprylate	rs4642101	3	12800724	T	G	0.0891348	0.00973728	T	G	0.0174368	0.0163036
2-ketocaprylate	rs464901	22	18114735	T	C	-0.0525484	0.0102949	T	C	-0.00411468	0.0165405
2-ketocaprylate	rs4660184	1	41058866	T	C	-0.0521089	0.00949291	T	C	-0.0209047	0.0156063
2-ketocaprylate	rs4670627	2	36819568	C	T	0.0424604	0.00956534	C	T	-0.00582839	0.0157344
2-ketocaprylate	rs4673912	2	200304270	G	T	0.0497315	0.00950219	G	T	0.0203418	0.016183
2-ketocaprylate	rs4707917	6	71537515	G	A	0.049647	0.0108437	G	A	-0.0321236	0.017719
2-ketocaprylate	rs4918162	10	105545511	T	C	0.0443674	0.00952858	T	C	-0.00108875	0.0158115
2-ketocaprylate	rs4957687	5	107107352	A	G	-0.0443794	0.0094975	A	G	-0.00909589	0.0155635
2-ketocaprylate	rs5030241	11	32402750	A	T	0.0564404	0.0108491	A	T	0.0436945	0.0173106
2-ketocaprylate	rs55727648	12	114410640	T	C	0.0633228	0.0142629	T	C	0.00852988	0.0214075
2-ketocaprylate	rs55729900	4	173733984	A	G	-0.0810649	0.0131823	A	G	-0.0277436	0.0297262
2-ketocaprylate	rs55734480	7	14332384	G	A	0.0543489	0.0110761	G	A	-0.00697679	0.0179385
2-ketocaprylate	rs55885184	15	80215091	T	C	0.0676924	0.0100238	T	C	-0.0166037	0.0168644
2-ketocaprylate	rs55985730	7	128776990	T	G	0.119939	0.0172374	T	G	-0.0222377	0.0338218
2-ketocaprylate	rs56147946	1	170046896	C	T	0.154648	0.0241221	C	T	-0.032996	0.0409473
2-ketocaprylate	rs562434	11	1871700	G	A	0.0463146	0.0097047	G	A	-0.013059	0.0163775
2-ketocaprylate	rs56388234	5	159072359	G	A	-0.0481614	0.0098843	G	A	-0.0058874	0.0189403
2-ketocaprylate	rs579459	9	133278724	C	T	-0.0711657	0.0113639	C	T	-0.0320826	0.0186355
2-ketocaprylate	rs59430691	6	16414322	G	A	-0.117997	0.0156891	G	A	-0.0190083	0.0220719
2-ketocaprylate	rs59912940	12	121826740	G	A	0.163048	0.0330234	G	A	-0.243415	0.116641
2-ketocaprylate	rs6038442	20	6344876	G	T	0.0545709	0.00981788	G	T	-0.00936981	0.0161477
2-ketocaprylate	rs6072345	20	41341794	G	A	-0.0571607	0.0115558	G	A	0.0137619	0.0224756
2-ketocaprylate	rs607465	6	7129330	A	G	0.0936142	0.0178232	A	G	0.0151148	0.0310063
2-ketocaprylate	rs6113183	20	21286459	C	T	-0.0624231	0.0102276	C	T	0.0133439	0.0163578
2-ketocaprylate	rs6122011	20	62559739	G	T	-0.0510183	0.00997816	G	T	-0.0219913	0.0160793
2-ketocaprylate	rs61733708	8	17655975	T	C	-0.17009	0.036964	T	C	0.0251162	0.0752442
2-ketocaprylate	rs62362289	5	85316436	A	G	0.0681532	0.0143266	A	G	0.0185679	0.0216555
2-ketocaprylate	rs6440095	3	142606906	A	T	0.0609692	0.0134674	A	T	-0.0236162	0.0209492
2-ketocaprylate	rs6504403	17	66205694	G	T	-0.0725955	0.0125005	G	T	0.0109513	0.0205089
2-ketocaprylate	rs651386	1	170622169	A	T	-0.0857505	0.00979178	A	T	0.00344282	0.0159842
2-ketocaprylate	rs6537497	10	49096953	A	G	-0.0646094	0.00978913	A	G	0.023418	0.0158948
2-ketocaprylate	rs6546620	2	25937071	T	C	0.0469931	0.0105848	T	C	0.0286422	0.0201135
2-ketocaprylate	rs6546692	2	71430887	T	A	0.0532218	0.00948206	T	A	0.0189289	0.0158601
2-ketocaprylate	rs6801957	3	38725824	T	C	0.0694208	0.00954584	T	C	0.00990383	0.015697
2-ketocaprylate	rs6838973	4	110844339	C	T	-0.173161	0.00942751	C	T	0.000289396	0.0157714
2-ketocaprylate	rs6859500	5	128724148	C	T	-0.0504556	0.0097969	C	T	0.00804976	0.0165922
2-ketocaprylate	rs694859	6	117235337	C	T	0.0664462	0.0118598	C	T	-0.0232565	0.0189992
2-ketocaprylate	rs6981009	8	140431009	G	A	0.0516315	0.0116159	G	A	-0.0103704	0.0170377
2-ketocaprylate	rs700764	9	86320473	T	C	0.0433885	0.00958956	T	C	-0.00290377	0.0164758
2-ketocaprylate	rs7118999	11	116774559	C	T	-0.0475357	0.0100318	C	T	0.0312109	0.0180802
2-ketocaprylate	rs7123121	11	14091014	C	T	0.0479988	0.00957564	C	T	-0.00501375	0.0157351
2-ketocaprylate	rs7132129	12	54129909	C	T	-0.0714732	0.0131181	C	T	-0.00345115	0.0218075
2-ketocaprylate	rs71627581	5	43161249	G	A	-0.0654588	0.0126921	G	A	-0.00973072	0.0251836
2-ketocaprylate	rs7162918	15	90768096	T	C	-0.0552334	0.0099607	T	C	0.00347053	0.0168218
2-ketocaprylate	rs7170238	15	66851325	C	G	0.0459862	0.00971873	C	G	6.08095e-05	0.0164597
2-ketocaprylate	rs7199289	16	13431281	T	C	0.0461077	0.00945905	T	C	-0.00233222	0.0158269
2-ketocaprylate	rs726590	12	47730187	C	T	-0.199311	0.0430736	C	T	0.0280559	0.0754887
2-ketocaprylate	rs72692597	1	111912820	G	T	-0.0857283	0.0106119	G	T	-0.0090227	0.017063
2-ketocaprylate	rs72699046	1	112496139	G	C	0.062619	0.0131332	G	C	-0.0332955	0.0297179
2-ketocaprylate	rs72789392	16	72677612	T	C	0.108041	0.016751	T	C	-0.0230285	0.0353386
2-ketocaprylate	rs72800840	16	30998465	G	A	0.119331	0.025343	G	A	-0.0422951	0.0610057
2-ketocaprylate	rs72843308	10	101254935	C	T	0.0635643	0.0116701	C	T	0.00040226	0.0194175
2-ketocaprylate	rs72892910	6	50849174	G	T	0.05384	0.0117198	G	T	-0.0308436	0.0206768
2-ketocaprylate	rs72921838	18	50652268	G	A	0.0792487	0.0171171	G	A	0.000374097	0.0320405
2-ketocaprylate	rs73024979	11	129411094	G	T	0.080753	0.0152473	G	T	-0.0366392	0.0277853
2-ketocaprylate	rs73206619	3	195080713	G	T	0.0645421	0.0119323	G	T	0.00765392	0.018664
2-ketocaprylate	rs73684028	7	27695932	A	G	-0.107233	0.0234028	A	G	-0.022204	0.0327641
2-ketocaprylate	rs74022964	15	73384923	C	T	0.0989177	0.0115988	C	T	0.0195256	0.0215788
2-ketocaprylate	rs7485516	12	20770908	A	C	0.0508612	0.00972228	A	C	-0.0389421	0.0162735
2-ketocaprylate	rs7528118	1	56503083	G	A	0.0583607	0.0108172	G	A	-0.0110188	0.0184126
2-ketocaprylate	rs75746146	6	31723099	C	G	-0.0685135	0.0105059	C	G	0.00250135	0.0237741
2-ketocaprylate	rs7574892	2	174648092	G	A	0.0593834	0.00948329	G	A	-0.00951407	0.0157653
2-ketocaprylate	rs7589428	2	43334632	A	G	-0.0442682	0.00948708	A	G	0.00389697	0.015824
2-ketocaprylate	rs7627468	3	122227252	A	G	0.0462114	0.0103006	A	G	0.0158109	0.0178947
2-ketocaprylate	rs7633500	3	89447932	G	A	-0.0645172	0.00956823	G	A	0.00740496	0.0167212
2-ketocaprylate	rs76443711	10	73690031	G	C	-0.102214	0.0135122	G	C	0.00862697	0.0230802
2-ketocaprylate	rs7660298	4	103039611	T	C	0.0527772	0.0094713	T	C	0.0455807	0.0157918
2-ketocaprylate	rs76844366	16	71417021	T	A	0.0763987	0.0152828	T	A	-0.00851674	0.0343895
2-ketocaprylate	rs76968846	1	147901447	G	A	-0.16225	0.0218654	G	A	0.00418157	0.0370512
2-ketocaprylate	rs77028772	4	147443768	G	A	0.093658	0.0141632	G	A	0.025654	0.0228077
2-ketocaprylate	rs77035786	4	109735232	G	T	0.112204	0.0165824	G	T	-0.0500786	0.0505163
2-ketocaprylate	rs77325656	8	123551185	A	G	0.0933192	0.0186196	A	G	-0.0522005	0.0329506
2-ketocaprylate	rs77421029	2	176533555	G	C	-0.0993753	0.022035	G	C	-0.0162675	0.0316516
2-ketocaprylate	rs7752678	6	12100869	T	C	-0.0452639	0.00993984	T	C	0.00771955	0.0163167
2-ketocaprylate	rs776415	12	69628060	A	C	-0.0496828	0.00972472	A	C	0.00744278	0.0169246
2-ketocaprylate	rs7766533	6	75569442	G	A	-0.147115	0.0257958	G	A	0.103719	0.0444577
2-ketocaprylate	rs7804154	7	131559296	G	A	-0.049118	0.0109688	G	A	0.015719	0.0179326
2-ketocaprylate	rs78302204	20	59160393	G	A	0.0899761	0.0127464	G	A	-0.0293675	0.024801
2-ketocaprylate	rs7900404	10	49300183	G	A	-0.0530254	0.0109493	G	A	0.0130287	0.0211198
2-ketocaprylate	rs79390440	17	47944487	C	T	0.130214	0.0287512	C	T	-0.0475395	0.0759023
2-ketocaprylate	rs7962938	12	78428261	T	A	0.048897	0.00993019	T	A	-0.011066	0.0170179
2-ketocaprylate	rs798490	7	2761908	G	A	-0.0478581	0.00993342	G	A	-0.0172957	0.0172225
2-ketocaprylate	rs8010040	14	32505638	A	C	0.0606024	0.0109625	A	C	-0.00714408	0.016986
2-ketocaprylate	rs868155	6	122068760	C	T	-0.0735395	0.0104498	C	T	-0.0182827	0.0161957
2-ketocaprylate	rs880315	1	10736809	T	C	0.0818861	0.00962224	T	C	0.00695265	0.0163773
2-ketocaprylate	rs889129	19	9960278	T	A	0.061358	0.0121137	T	A	0.0167295	0.0241022
2-ketocaprylate	rs903912	1	2357811	C	G	0.0596721	0.0126116	C	G	0.0150366	0.0208462
2-ketocaprylate	rs9324241	13	113412465	A	G	0.0498421	0.00952457	A	G	-0.0296154	0.0161431
2-ketocaprylate	rs9367994	6	18394562	C	T	0.0706992	0.0102213	C	T	-0.0122224	0.0184652
2-ketocaprylate	rs954637	5	173220999	A	G	-0.0549736	0.0102232	A	G	0.0199169	0.0161869
2-ketocaprylate	rs9593580	13	81708544	T	C	0.0501532	0.0109902	T	C	-0.00119381	0.0218457
2-ketocaprylate	rs976568	4	110629565	G	T	-0.156899	0.0096065	G	T	-0.01923	0.0167565
2-ketocaprylate	rs9789646	2	164153178	G	A	-0.0725811	0.0155015	G	A	-0.0474211	0.0202409
2-ketocaprylate	rs9822274	3	4716162	T	C	-0.043248	0.00958976	T	C	0.0291874	0.0158644
2-ketocaprylate	rs9846159	3	18674845	A	C	0.0800308	0.0168509	A	C	0.0109922	0.0262808
2-ketocaprylate	rs9846313	3	111858929	C	G	0.0611894	0.00995049	C	G	0.0157771	0.0168667
2-ketocaprylate	rs9860525	3	38530514	T	A	-0.0832288	0.0134728	T	A	0.00551105	0.0227494
2-ketocaprylate	rs9953366	18	48947822	T	C	0.0642569	0.00989746	T	C	-0.0205922	0.0169945
X-21467	rs10010815	4	109068892	C	A	0.0696782	0.0143138	C	A	0.086582	0.0361639
X-21467	rs10064535	5	147815168	A	T	-0.0465491	0.0103082	A	T	0.00553671	0.0163988
X-21467	rs10108814	8	140708215	C	G	-0.0527043	0.00963304	C	G	0.0178537	0.0158454
X-21467	rs1016013	9	94714202	A	G	-0.0698492	0.00993177	A	G	0.0445546	0.0161146
X-21467	rs10165353	2	213088103	C	T	-0.0471444	0.00958802	C	T	-0.013046	0.0157011
X-21467	rs10193460	2	3453345	G	C	-0.0866022	0.0168123	G	C	-0.0214499	0.0239606
X-21467	rs10257093	7	859806	C	T	0.0649101	0.00946498	C	T	0.00128131	0.0158472
X-21467	rs10515522	5	143378829	T	C	0.0707429	0.0119115	T	C	0.0238449	0.0214922
X-21467	rs10743987	12	12464293	C	T	-0.0505196	0.0107294	C	T	-0.0037828	0.0189039
X-21467	rs10800440	1	169364588	A	G	-0.0531839	0.0102004	A	G	0.0255607	0.0160416
X-21467	rs11012458	10	20983789	C	T	0.100725	0.0198418	C	T	-0.037121	0.0590061
X-21467	rs11191804	10	103778024	G	A	0.119327	0.0136846	G	A	0.0014951	0.0231052
X-21467	rs1122844	11	69135233	C	A	0.0474395	0.0106298	C	A	-0.0030257	0.0156605
X-21467	rs11264280	1	154890476	C	T	0.139281	0.00981523	C	T	0.0132512	0.0168677
X-21467	rs114207218	1	100591172	G	T	-0.067075	0.0131755	G	T	-0.00202285	0.023829
X-21467	rs11525236	10	67582103	G	T	0.0865336	0.0115497	G	T	-0.0193138	0.024934
X-21467	rs11591033	1	21975589	T	C	-0.0673073	0.0122056	T	C	0.0793914	0.0263487
X-21467	rs11593952	10	127997451	G	A	0.0454055	0.00977363	G	A	-0.00400379	0.0169803
X-21467	rs11598047	10	103582915	A	G	0.142561	0.0160292	A	G	-0.00656095	0.0215347
X-21467	rs116218634	1	51039551	C	A	0.0846377	0.0171472	C	A	0.00536353	0.0248817
X-21467	rs116505499	2	10537099	G	T	0.168265	0.0340093	G	T	0.0293055	0.0481712
X-21467	rs116913163	18	37092999	A	G	0.136144	0.0229772	A	G	0.00432852	0.0390804
X-21467	rs117095708	19	47698361	T	G	-0.106754	0.0204241	T	G	0.0189903	0.0504584
X-21467	rs117831371	19	50439781	C	T	0.268735	0.0311145	C	T	0.0816898	0.073314
X-21467	rs118015847	22	25763729	A	G	0.251145	0.0519951	A	G	-0.0415591	0.0546388
X-21467	rs118039278	6	160564494	G	A	0.139345	0.0225584	G	A	-0.0615253	0.030459
X-21467	rs11922153	3	179454805	A	G	0.0793273	0.0150563	A	G	0.0135873	0.0196933
X-21467	rs12044812	1	218498441	A	G	0.097532	0.0201312	A	G	0.00446258	0.0335592
X-21467	rs12207159	6	75843059	C	T	0.0737258	0.0166523	C	T	-0.05258	0.0393538
X-21467	rs1229715	5	137414449	T	C	0.105217	0.0168008	T	C	0.00839122	0.0279636
X-21467	rs12316258	12	26186284	G	A	-0.055994	0.0100488	G	A	0.0527433	0.0169606
X-21467	rs12379386	9	38081213	A	G	0.061197	0.0127389	A	G	0.0227738	0.0276167
X-21467	rs12434611	14	72644894	G	A	0.0488751	0.0102844	G	A	0.0199051	0.017006
X-21467	rs1255984	14	64187713	A	G	-0.0656476	0.00950488	A	G	-0.0206974	0.0154876
X-21467	rs12620829	2	102030583	T	A	-0.0429813	0.00971377	T	A	-0.00911594	0.0176789
X-21467	rs12683533	9	20282521	A	C	0.0543055	0.0113863	A	C	0.000778873	0.018144
X-21467	rs12714182	2	86356598	A	G	-0.0497119	0.0098677	A	G	0.0021774	0.0158536
X-21467	rs12809354	12	32825503	T	C	0.0605131	0.0136705	T	C	-0.0051888	0.0213451
X-21467	rs12855310	13	22798408	A	T	0.0730367	0.0114366	A	T	0.0197072	0.0170348
X-21467	rs12932445	16	73035989	T	C	0.172088	0.011094	T	C	-0.0174146	0.0202708
X-21467	rs12957328	18	60671902	T	C	-0.0421296	0.00953206	T	C	0.00238546	0.0155946
X-21467	rs12980851	19	18771394	G	A	-0.0715943	0.0145594	G	A	-0.0318179	0.0309211
X-21467	rs13148163	4	76583247	T	C	0.0516443	0.0095719	T	C	-0.0257548	0.0164695
X-21467	rs13208190	6	142824622	T	A	0.0470754	0.0102753	T	A	0.00247077	0.0170832
X-21467	rs13328132	5	112143318	T	C	-0.179761	0.039479	T	C	0.108528	0.0791792
X-21467	rs13334784	16	84270899	G	A	0.0790368	0.0163101	G	A	0.00754379	0.0308394
X-21467	rs1335071	10	114080358	C	G	0.0464597	0.0101355	C	G	-0.0174074	0.0163794
X-21467	rs139277460	16	1932335	C	G	0.319291	0.039789	C	G	0.269752	0.0970746
X-21467	rs140185678	16	1953015	G	A	0.11981	0.0226518	G	A	0.0219287	0.0433871
X-21467	rs140573710	8	106622269	C	A	0.395026	0.0815371	C	A	-0.153285	0.079169
X-21467	rs141829199	21	34023597	G	A	0.173171	0.0363267	G	A	0.0397465	0.0643465
X-21467	rs142863526	7	71733640	G	A	0.159327	0.0307283	G	A	-0.0183548	0.0583922
X-21467	rs143073999	10	79362726	C	A	-0.126835	0.0214608	C	A	0.0966134	0.0999782
X-21467	rs143246952	2	163560391	T	C	0.106212	0.0218936	T	C	-0.057676	0.0570241
X-21467	rs1453011	5	114958078	A	G	-0.0548613	0.00951479	A	G	0.00241942	0.0156447
X-21467	rs1471085	2	198251842	T	A	0.0547612	0.0121365	T	A	0.00621982	0.0224112
X-21467	rs147537304	12	27621420	A	G	-0.0565678	0.0128012	A	G	-0.0426428	0.0259293
X-21467	rs1542905	8	878494	T	A	-0.0570258	0.0120326	T	A	0.0142012	0.022149
X-21467	rs1555959	20	10955381	T	G	0.0590424	0.0108834	T	G	-0.0238919	0.0185555
X-21467	rs1558902	16	53769662	T	A	0.0608442	0.00957676	T	A	-0.00430875	0.0156983
X-21467	rs167479	19	11416089	T	G	0.0820876	0.00960641	T	G	-0.00333437	0.0155739
X-21467	rs1689040	12	89584456	C	T	-0.0508997	0.0104653	C	T	0.0128165	0.015745
X-21467	rs16894189	6	28673357	C	T	0.067248	0.0152234	C	T	0.00120509	0.0261692
X-21467	rs16940529	18	1461144	T	C	0.0866115	0.0193008	T	C	-0.0168868	0.0305833
X-21467	rs16998073	4	80263187	A	T	0.0809631	0.0101971	A	T	0.0316978	0.0173923
X-21467	rs17060681	8	21969880	G	A	-0.0906781	0.0172619	G	A	-0.0173106	0.0235656
X-21467	rs17079741	6	118131194	C	T	0.0765749	0.0158344	C	T	0.0133097	0.0259519
X-21467	rs172314	8	17918925	T	G	0.106613	0.021854	T	G	0.0262617	0.0466639
X-21467	rs1725074	7	27105302	C	T	0.0772704	0.0135258	C	T	0.00725555	0.0227372
X-21467	rs1734116	12	6606427	A	G	0.0553171	0.0110128	A	G	-0.028957	0.020244
X-21467	rs17430364	8	117851206	A	T	0.0730394	0.0127575	A	T	0.0144039	0.0199447
X-21467	rs17490854	2	145984604	A	C	-0.0637199	0.0138409	A	C	-0.0238947	0.0200651
X-21467	rs17608766	17	46935905	T	C	0.109382	0.0123853	T	C	0.0386503	0.0220694
X-21467	rs17810431	14	76964338	T	A	-0.0688	0.00964778	T	A	-0.00240982	0.016333
X-21467	rs181301085	9	116901111	T	C	0.190567	0.0424109	T	C	0.155189	0.0784488
X-21467	rs1813517	10	18219530	G	C	-0.054787	0.00955499	G	C	-0.013588	0.0167688
X-21467	rs1843050	3	69354767	T	C	-0.0551854	0.0108144	T	C	0.00807035	0.0176906
X-21467	rs187454241	3	129606797	T	C	-0.0916521	0.0189177	T	C	0.0464043	0.0309114
X-21467	rs188839126	9	36883995	T	A	-0.0716251	0.0154582	T	A	-0.0247283	0.0288491
X-21467	rs1902803	5	299958	A	G	-0.0592077	0.00953533	A	G	0.00554659	0.0155855
X-21467	rs191450282	2	214633790	T	G	0.298289	0.0653581	T	G	0.0202667	0.0688097
X-21467	rs1978170	7	38717809	A	G	-0.0464778	0.0104135	A	G	-0.0147562	0.0165559
X-21467	rs1980936	9	16746984	T	G	0.0607218	0.0108307	T	G	0.00499769	0.0177113
X-21467	rs1997288	2	180653637	C	T	0.0436178	0.00976673	C	T	0.0189949	0.0160459
X-21467	rs202142	7	102012025	T	C	0.048894	0.00995904	T	C	-0.0149814	0.0165328
X-21467	rs2023844	7	27203619	G	A	0.120697	0.0163792	G	A	-0.00946167	0.0299581
X-21467	rs2059850	19	12553333	C	A	-0.045921	0.00971515	C	A	-0.0138946	0.0164706
X-21467	rs216199	17	2297577	C	T	-0.0676204	0.00977654	C	T	0.0165901	0.0158505
X-21467	rs2217884	3	24425711	T	C	-0.0513481	0.00980924	T	C	0.0102411	0.0156659
X-21467	rs2228203	2	69806452	C	T	-0.0488502	0.0108122	C	T	-0.0246514	0.0195034
X-21467	rs2229842	12	124337150	C	T	0.0638725	0.0105541	C	T	0.0290237	0.022478
X-21467	rs2289279	5	72246376	T	C	-0.0703564	0.0125854	T	C	0.00813345	0.0224454
X-21467	rs2301783	12	47788458	A	C	-0.0634488	0.0142827	A	C	0.0520451	0.0249327
X-21467	rs2303518	15	41817777	T	G	0.0433896	0.00978341	T	G	-0.0134312	0.0163904
X-21467	rs2303926	7	151035938	T	A	-0.0484447	0.0103326	T	A	0.00984003	0.0163574
X-21467	rs231276	3	66377461	A	G	0.0454342	0.00979528	A	G	-0.0126508	0.015698
X-21467	rs2317972	16	82433871	G	A	-0.076065	0.016528	G	A	-0.000753339	0.02705
X-21467	rs2335249	1	154742838	T	C	0.0611135	0.00958887	T	C	-0.0155265	0.0155264
X-21467	rs2384407	12	114351421	G	A	0.10649	0.0104082	G	A	0.0168866	0.0172929
X-21467	rs2478542	1	230743765	T	C	0.0553271	0.0116521	T	C	-0.00291542	0.0187044
X-21467	rs2521501	15	90894158	A	T	0.0596921	0.0107812	A	T	-0.0107658	0.0167647
X-21467	rs2569876	6	1616160	A	G	-0.0753792	0.0167358	A	G	0.00257078	0.0237367
X-21467	rs2687941	13	50186227	T	C	0.0524628	0.00951399	T	C	0.000878219	0.0156123
X-21467	rs2707275	2	37888394	C	T	-0.0540584	0.00956508	C	T	0.0123151	0.0159755
X-21467	rs2712003	4	39010887	C	T	-0.0515792	0.0114153	C	T	-0.00783392	0.0191664
X-21467	rs2723064	2	65052671	T	C	-0.0687425	0.0100045	T	C	0.0133698	0.0158809
X-21467	rs2783518	14	42083597	C	A	0.044488	0.00957242	C	A	0.0087597	0.0158295
X-21467	rs2823152	21	15214452	T	C	-0.0445913	0.00951605	T	C	0.00836082	0.0156925
X-21467	rs2834618	21	34746814	T	G	-0.0863171	0.0150908	T	G	-0.0684114	0.0257594
X-21467	rs2836949	21	39230530	C	A	-0.0564162	0.00954213	C	A	0.0215823	0.015711
X-21467	rs28456085	4	38391648	A	T	-0.0484728	0.0095589	A	T	0.0098049	0.0155723
X-21467	rs28564461	8	101732493	G	A	0.0711094	0.0158453	G	A	0.0235688	0.0241744
X-21467	rs2894959	15	95581063	G	A	0.0471665	0.00962245	G	A	0.0182809	0.0161365
X-21467	rs2900084	5	114421342	G	A	0.0512788	0.0102748	G	A	-0.0085293	0.0165225
X-21467	rs2957693	11	10347147	C	T	0.0463663	0.00951742	C	T	-0.010121	0.0157993
X-21467	rs3010959	9	105879527	C	T	-0.0641491	0.0121767	C	T	-0.00253741	0.0211394
X-21467	rs312759	17	70351774	A	G	0.0498034	0.00970261	A	G	-0.015723	0.015639
X-21467	rs3176326	6	36679512	G	A	-0.0698331	0.0126383	G	A	-0.0337397	0.0194192
X-21467	rs34362160	12	114935593	A	C	0.0649383	0.00958287	A	C	-0.01572	0.0159118
X-21467	rs34466616	18	23472089	C	T	0.0442915	0.00948629	C	T	0.00316896	0.0155457
X-21467	rs35091613	12	57876897	C	T	0.0895218	0.0176308	C	T	0.0625997	0.0370272
X-21467	rs35504893	2	178556567	C	T	0.11208	0.0113084	C	T	-0.00996349	0.0199594
X-21467	rs35783704	8	104954030	G	A	-0.0803008	0.0131604	G	A	-0.057108	0.0265032
X-21467	rs359477	5	173878429	T	C	-0.0537599	0.00951136	T	C	-0.0153046	0.0155221
X-21467	rs370513533	9	32224751	C	T	0.0877173	0.0147	C	T	0.0310289	0.0264626
X-21467	rs3729833	14	23413975	C	T	0.0712739	0.0145807	C	T	-0.00997249	0.0214699
X-21467	rs3734214	6	22571185	C	G	0.051105	0.0109242	C	G	0.00478357	0.0161828
X-21467	rs3737883	1	203065778	A	G	-0.078274	0.00984722	A	G	-0.0029299	0.0155736
X-21467	rs3746159	19	2210270	C	T	0.0896885	0.0144742	C	T	-0.0226843	0.0251727
X-21467	rs376404	6	117259057	T	G	-0.0580118	0.0115764	T	G	0.0139142	0.0182525
X-21467	rs3765618	11	128899981	C	G	0.131111	0.0157815	C	G	0.0194455	0.0282453
X-21467	rs3785837	17	61391581	G	A	0.0533169	0.0110019	G	A	0.0181829	0.0184004
X-21467	rs3786666	19	49921778	C	T	0.0518527	0.00954198	C	T	0.00777727	0.0161419
X-21467	rs3807989	7	116546187	A	G	0.108801	0.00960941	A	G	0.00422077	0.0155574
X-21467	rs3918226	7	150993088	C	T	0.0992437	0.0188856	C	T	-0.015082	0.0285433
X-21467	rs3922843	3	38582852	A	G	-0.0692659	0.0112823	A	G	-0.0254997	0.0176372
X-21467	rs41285458	6	105115802	A	G	-0.124483	0.025872	A	G	0.0149654	0.0755366
X-21467	rs4150196	5	140347056	C	T	0.0523094	0.00955442	C	T	0.0111835	0.0157835
X-21467	rs453140	1	228264125	C	T	0.0547992	0.0099407	C	T	-0.0135696	0.0169092
X-21467	rs4558697	3	194213634	T	C	-0.0457988	0.00970962	T	C	0.005295	0.0160407
X-21467	rs4642101	3	12800724	T	G	0.0891348	0.00973728	T	G	0.0108018	0.0161785
X-21467	rs464901	22	18114735	T	C	-0.0525484	0.0102949	T	C	-0.0377994	0.0164011
X-21467	rs4660184	1	41058866	T	C	-0.0521089	0.00949291	T	C	-0.0160078	0.0154839
X-21467	rs4670627	2	36819568	C	T	0.0424604	0.00956534	C	T	-0.0100367	0.0156296
X-21467	rs4673912	2	200304270	G	T	0.0497315	0.00950219	G	T	-0.0131265	0.0160525
X-21467	rs4707917	6	71537515	G	A	0.049647	0.0108437	G	A	-0.00705522	0.0175843
X-21467	rs4918162	10	105545511	T	C	0.0443674	0.00952858	T	C	0.00453848	0.0157117
X-21467	rs4957687	5	107107352	A	G	-0.0443794	0.0094975	A	G	0.00506583	0.0154467
X-21467	rs5030241	11	32402750	A	T	0.0564404	0.0108491	A	T	-0.00612597	0.0171786
X-21467	rs55727648	12	114410640	T	C	0.0633228	0.0142629	T	C	0.0286753	0.0212673
X-21467	rs55729900	4	173733984	A	G	-0.0810649	0.0131823	A	G	-0.0148845	0.0295042
X-21467	rs55734480	7	14332384	G	A	0.0543489	0.0110761	G	A	-0.00738142	0.017802
X-21467	rs55885184	15	80215091	T	C	0.0676924	0.0100238	T	C	-0.0221772	0.0167081
X-21467	rs55985730	7	128776990	T	G	0.119939	0.0172374	T	G	0.0280137	0.0334876
X-21467	rs56147946	1	170046896	C	T	0.154648	0.0241221	C	T	0.0478823	0.0405004
X-21467	rs562434	11	1871700	G	A	0.0463146	0.0097047	G	A	-0.0217175	0.0162459
X-21467	rs56388234	5	159072359	G	A	-0.0481614	0.0098843	G	A	-0.00732634	0.0187513
X-21467	rs579459	9	133278724	C	T	-0.0711657	0.0113639	C	T	-0.0498676	0.0185091
X-21467	rs59430691	6	16414322	G	A	-0.117997	0.0156891	G	A	-0.0303786	0.0219203
X-21467	rs59912940	12	121826740	G	A	0.163048	0.0330234	G	A	0.228249	0.116219
X-21467	rs6038442	20	6344876	G	T	0.0545709	0.00981788	G	T	0.00813452	0.0160117
X-21467	rs6072345	20	41341794	G	A	-0.0571607	0.0115558	G	A	-0.000765827	0.0222301
X-21467	rs607465	6	7129330	A	G	0.0936142	0.0178232	A	G	0.0134258	0.0307509
X-21467	rs6113183	20	21286459	C	T	-0.0624231	0.0102276	C	T	0.00578965	0.0162338
X-21467	rs6122011	20	62559739	G	T	-0.0510183	0.00997816	G	T	0.0143317	0.0159743
X-21467	rs61733708	8	17655975	T	C	-0.17009	0.036964	T	C	-0.0513673	0.0744664
X-21467	rs62362289	5	85316436	A	G	0.0681532	0.0143266	A	G	0.00107688	0.0215069
X-21467	rs6440095	3	142606906	A	T	0.0609692	0.0134674	A	T	-0.022929	0.0207544
X-21467	rs6504403	17	66205694	G	T	-0.0725955	0.0125005	G	T	0.0494842	0.0203644
X-21467	rs651386	1	170622169	A	T	-0.0857505	0.00979178	A	T	0.00651535	0.0158674
X-21467	rs6537497	10	49096953	A	G	-0.0646094	0.00978913	A	G	-0.00755201	0.0157721
X-21467	rs6546620	2	25937071	T	C	0.0469931	0.0105848	T	C	0.000609166	0.0200178
X-21467	rs6546692	2	71430887	T	A	0.0532218	0.00948206	T	A	0.011908	0.0157349
X-21467	rs6801957	3	38725824	T	C	0.0694208	0.00954584	T	C	-0.00409923	0.0155865
X-21467	rs6838973	4	110844339	C	T	-0.173161	0.00942751	C	T	0.0086362	0.01563
X-21467	rs6859500	5	128724148	C	T	-0.0504556	0.0097969	C	T	-0.0175102	0.0164723
X-21467	rs694859	6	117235337	C	T	0.0664462	0.0118598	C	T	0.00699144	0.0188452
X-21467	rs6981009	8	140431009	G	A	0.0516315	0.0116159	G	A	-0.00749637	0.0169099
X-21467	rs700764	9	86320473	T	C	0.0433885	0.00958956	T	C	-0.0031695	0.0163637
X-21467	rs7118999	11	116774559	C	T	-0.0475357	0.0100318	C	T	0.0390011	0.0179281
X-21467	rs7123121	11	14091014	C	T	0.0479988	0.00957564	C	T	-0.0138396	0.0156237
X-21467	rs7132129	12	54129909	C	T	-0.0714732	0.0131181	C	T	0.0272316	0.0216675
X-21467	rs71627581	5	43161249	G	A	-0.0654588	0.0126921	G	A	0.0195954	0.025006
X-21467	rs7162918	15	90768096	T	C	-0.0552334	0.0099607	T	C	-0.0162955	0.0166971
X-21467	rs7170238	15	66851325	C	G	0.0459862	0.00971873	C	G	0.0178327	0.0163091
X-21467	rs7199289	16	13431281	T	C	0.0461077	0.00945905	T	C	-0.00439607	0.0156954
X-21467	rs726590	12	47730187	C	T	-0.199311	0.0430736	C	T	-0.00237138	0.0753307
X-21467	rs72692597	1	111912820	G	T	-0.0857283	0.0106119	G	T	0.00473977	0.0169538
X-21467	rs72699046	1	112496139	G	C	0.062619	0.0131332	G	C	0.0421262	0.0294026
X-21467	rs72789392	16	72677612	T	C	0.108041	0.016751	T	C	0.0325382	0.0350955
X-21467	rs72800840	16	30998465	G	A	0.119331	0.025343	G	A	0.00949053	0.0606983
X-21467	rs72843308	10	101254935	C	T	0.0635643	0.0116701	C	T	0.0232415	0.0192712
X-21467	rs72892910	6	50849174	G	T	0.05384	0.0117198	G	T	-0.000664003	0.0204963
X-21467	rs72921838	18	50652268	G	A	0.0792487	0.0171171	G	A	0.0140137	0.0318053
X-21467	rs73024979	11	129411094	G	T	0.080753	0.0152473	G	T	0.00127514	0.027513
X-21467	rs73206619	3	195080713	G	T	0.0645421	0.0119323	G	T	0.00795575	0.0185401
X-21467	rs73684028	7	27695932	A	G	-0.107233	0.0234028	A	G	0.017134	0.0325958
X-21467	rs74022964	15	73384923	C	T	0.0989177	0.0115988	C	T	0.000164961	0.0214259
X-21467	rs7485516	12	20770908	A	C	0.0508612	0.00972228	A	C	0.0967104	0.0161009
X-21467	rs7528118	1	56503083	G	A	0.0583607	0.0108172	G	A	-0.00826679	0.0182603
X-21467	rs75746146	6	31723099	C	G	-0.0685135	0.0105059	C	G	-0.0200913	0.0236095
X-21467	rs7574892	2	174648092	G	A	0.0593834	0.00948329	G	A	0.00957355	0.0156367
X-21467	rs7589428	2	43334632	A	G	-0.0442682	0.00948708	A	G	0.0225023	0.0157105
X-21467	rs7627468	3	122227252	A	G	0.0462114	0.0103006	A	G	-0.00791332	0.0177197
X-21467	rs7633500	3	89447932	G	A	-0.0645172	0.00956823	G	A	-0.00578366	0.0165877
X-21467	rs76443711	10	73690031	G	C	-0.102214	0.0135122	G	C	-0.0252078	0.0228713
X-21467	rs7660298	4	103039611	T	C	0.0527772	0.0094713	T	C	-0.0115694	0.0156511
X-21467	rs76844366	16	71417021	T	A	0.0763987	0.0152828	T	A	-0.00760441	0.0340911
X-21467	rs76968846	1	147901447	G	A	-0.16225	0.0218654	G	A	-0.0334177	0.0368499
X-21467	rs77028772	4	147443768	G	A	0.093658	0.0141632	G	A	0.00622765	0.0225968
X-21467	rs77035786	4	109735232	G	T	0.112204	0.0165824	G	T	0.0882452	0.0501663
X-21467	rs77325656	8	123551185	A	G	0.0933192	0.0186196	A	G	0.0924175	0.0327268
X-21467	rs77421029	2	176533555	G	C	-0.0993753	0.022035	G	C	-0.0415503	0.0314922
X-21467	rs7752678	6	12100869	T	C	-0.0452639	0.00993984	T	C	0.0218935	0.0161722
X-21467	rs776415	12	69628060	A	C	-0.0496828	0.00972472	A	C	0.0191924	0.0168133
X-21467	rs7766533	6	75569442	G	A	-0.147115	0.0257958	G	A	-0.0191465	0.0441332
X-21467	rs7804154	7	131559296	G	A	-0.049118	0.0109688	G	A	-0.0108627	0.0178021
X-21467	rs78302204	20	59160393	G	A	0.0899761	0.0127464	G	A	0.02755	0.0246446
X-21467	rs7900404	10	49300183	G	A	-0.0530254	0.0109493	G	A	0.0179243	0.0209648
X-21467	rs79390440	17	47944487	C	T	0.130214	0.0287512	C	T	-0.0452365	0.0749133
X-21467	rs7962938	12	78428261	T	A	0.048897	0.00993019	T	A	0.0399232	0.0168984
X-21467	rs798490	7	2761908	G	A	-0.0478581	0.00993342	G	A	0.00978373	0.0170758
X-21467	rs8010040	14	32505638	A	C	0.0606024	0.0109625	A	C	-0.00176032	0.0168469
X-21467	rs868155	6	122068760	C	T	-0.0735395	0.0104498	C	T	0.0167576	0.0160581
X-21467	rs880315	1	10736809	T	C	0.0818861	0.00962224	T	C	-0.020641	0.0162551
X-21467	rs889129	19	9960278	T	A	0.061358	0.0121137	T	A	-0.0146179	0.0238808
X-21467	rs903912	1	2357811	C	G	0.0596721	0.0126116	C	G	-0.0162559	0.0207138
X-21467	rs9324241	13	113412465	A	G	0.0498421	0.00952457	A	G	0.00688541	0.0160099
X-21467	rs9367994	6	18394562	C	T	0.0706992	0.0102213	C	T	-0.00748212	0.0183219
X-21467	rs954637	5	173220999	A	G	-0.0549736	0.0102232	A	G	0.00027577	0.0160538
X-21467	rs9593580	13	81708544	T	C	0.0501532	0.0109902	T	C	0.026194	0.0217083
X-21467	rs976568	4	110629565	G	T	-0.156899	0.0096065	G	T	0.025362	0.0166393
X-21467	rs9789646	2	164153178	G	A	-0.0725811	0.0155015	G	A	0.0235523	0.0200987
X-21467	rs9822274	3	4716162	T	C	-0.043248	0.00958976	T	C	-0.00334518	0.0157459
X-21467	rs9846159	3	18674845	A	C	0.0800308	0.0168509	A	C	-0.0104965	0.0260898
X-21467	rs9846313	3	111858929	C	G	0.0611894	0.00995049	C	G	-0.0190226	0.0167283
X-21467	rs9860525	3	38530514	T	A	-0.0832288	0.0134728	T	A	0.0293441	0.022578
X-21467	rs9953366	18	48947822	T	C	0.0642569	0.00989746	T	C	0.00916688	0.0168713
X-23659	rs10010815	4	109068892	C	A	0.0696782	0.0143138	C	A	0.0197745	0.0337412
X-23659	rs10064535	5	147815168	A	T	-0.0465491	0.0103082	A	T	-0.00443259	0.0152867
X-23659	rs10108814	8	140708215	C	G	-0.0527043	0.00963304	C	G	-0.00499816	0.0148078
X-23659	rs1016013	9	94714202	A	G	-0.0698492	0.00993177	A	G	0.00429793	0.0150316
X-23659	rs10165353	2	213088103	C	T	-0.0471444	0.00958802	C	T	-0.0112765	0.0146382
X-23659	rs10193460	2	3453345	G	C	-0.0866022	0.0168123	G	C	0.0197854	0.0223529
X-23659	rs10257093	7	859806	C	T	0.0649101	0.00946498	C	T	-0.0079881	0.0147736
X-23659	rs10515522	5	143378829	T	C	0.0707429	0.0119115	T	C	-0.03311	0.0200447
X-23659	rs10743987	12	12464293	C	T	-0.0505196	0.0107294	C	T	-0.00399329	0.017704
X-23659	rs10800440	1	169364588	A	G	-0.0531839	0.0102004	A	G	-0.0195423	0.0149592
X-23659	rs11012458	10	20983789	C	T	0.100725	0.0198418	C	T	-0.071922	0.0550879
X-23659	rs11191804	10	103778024	G	A	0.119327	0.0136846	G	A	0.0152542	0.0215627
X-23659	rs1122844	11	69135233	C	A	0.0474395	0.0106298	C	A	-0.0248558	0.0146002
X-23659	rs11264280	1	154890476	C	T	0.139281	0.00981523	C	T	0.0115686	0.0157278
X-23659	rs114207218	1	100591172	G	T	-0.067075	0.0131755	G	T	0.0118113	0.0221852
X-23659	rs11525236	10	67582103	G	T	0.0865336	0.0115497	G	T	-0.00141389	0.0232498
X-23659	rs11591033	1	21975589	T	C	-0.0673073	0.0122056	T	C	0.0493879	0.0245621
X-23659	rs11593952	10	127997451	G	A	0.0454055	0.00977363	G	A	-0.014123	0.0158343
X-23659	rs11598047	10	103582915	A	G	0.142561	0.0160292	A	G	-0.0226937	0.0200516
X-23659	rs116218634	1	51039551	C	A	0.0846377	0.0171472	C	A	-0.0263152	0.023182
X-23659	rs116505499	2	10537099	G	T	0.168265	0.0340093	G	T	0.043455	0.0448056
X-23659	rs116913163	18	37092999	A	G	0.136144	0.0229772	A	G	-0.00996818	0.0364534
X-23659	rs117095708	19	47698361	T	G	-0.106754	0.0204241	T	G	-0.0737054	0.0474326
X-23659	rs117831371	19	50439781	C	T	0.268735	0.0311145	C	T	0.090865	0.0683342
X-23659	rs118015847	22	25763729	A	G	0.251145	0.0519951	A	G	0.059906	0.0510841
X-23659	rs118039278	6	160564494	G	A	0.139345	0.0225584	G	A	-0.0783252	0.0284086
X-23659	rs11922153	3	179454805	A	G	0.0793273	0.0150563	A	G	-0.0159159	0.018392
X-23659	rs12044812	1	218498441	A	G	0.097532	0.0201312	A	G	-0.0288993	0.0315053
X-23659	rs12207159	6	75843059	C	T	0.0737258	0.0166523	C	T	-0.00238828	0.0367376
X-23659	rs1229715	5	137414449	T	C	0.105217	0.0168008	T	C	0.00580766	0.0259941
X-23659	rs12316258	12	26186284	G	A	-0.055994	0.0100488	G	A	-0.00647983	0.0158177
X-23659	rs12379386	9	38081213	A	G	0.061197	0.0127389	A	G	0.00960788	0.0257873
X-23659	rs12434611	14	72644894	G	A	0.0488751	0.0102844	G	A	0.0149038	0.0158803
X-23659	rs1255984	14	64187713	A	G	-0.0656476	0.00950488	A	G	0.0179144	0.0144515
X-23659	rs12620829	2	102030583	T	A	-0.0429813	0.00971377	T	A	0.00147159	0.0164967
X-23659	rs12683533	9	20282521	A	C	0.0543055	0.0113863	A	C	-0.00536317	0.0169358
X-23659	rs12714182	2	86356598	A	G	-0.0497119	0.0098677	A	G	0.0228863	0.0147841
X-23659	rs12809354	12	32825503	T	C	0.0605131	0.0136705	T	C	-0.0421475	0.0198772
X-23659	rs12855310	13	22798408	A	T	0.0730367	0.0114366	A	T	9.96942e-05	0.0158626
X-23659	rs12932445	16	73035989	T	C	0.172088	0.011094	T	C	-0.000625568	0.0188876
X-23659	rs12957328	18	60671902	T	C	-0.0421296	0.00953206	T	C	0.000778902	0.014552
X-23659	rs12980851	19	18771394	G	A	-0.0715943	0.0145594	G	A	0.0114084	0.0288457
X-23659	rs13148163	4	76583247	T	C	0.0516443	0.0095719	T	C	-0.00100672	0.0153531
X-23659	rs13208190	6	142824622	T	A	0.0470754	0.0102753	T	A	-0.00192758	0.0159668
X-23659	rs13328132	5	112143318	T	C	-0.179761	0.039479	T	C	-0.0639467	0.0740368
X-23659	rs13334784	16	84270899	G	A	0.0790368	0.0163101	G	A	0.0489498	0.0286279
X-23659	rs1335071	10	114080358	C	G	0.0464597	0.0101355	C	G	-0.00922794	0.0152728
X-23659	rs139277460	16	1932335	C	G	0.319291	0.039789	C	G	-0.0365594	0.0922768
X-23659	rs140185678	16	1953015	G	A	0.11981	0.0226518	G	A	0.0276386	0.040682
X-23659	rs140573710	8	106622269	C	A	0.395026	0.0815371	C	A	0.121521	0.0735719
X-23659	rs141829199	21	34023597	G	A	0.173171	0.0363267	G	A	-0.0177808	0.0604639
X-23659	rs142863526	7	71733640	G	A	0.159327	0.0307283	G	A	-0.0586465	0.0541629
X-23659	rs143073999	10	79362726	C	A	-0.126835	0.0214608	C	A	-0.278561	0.092682
X-23659	rs143246952	2	163560391	T	C	0.106212	0.0218936	T	C	0.0556279	0.0533177
X-23659	rs1453011	5	114958078	A	G	-0.0548613	0.00951479	A	G	-0.0131882	0.0146036
X-23659	rs1471085	2	198251842	T	A	0.0547612	0.0121365	T	A	3.13744e-05	0.020908
X-23659	rs147537304	12	27621420	A	G	-0.0565678	0.0128012	A	G	-0.000623891	0.0241214
X-23659	rs1542905	8	878494	T	A	-0.0570258	0.0120326	T	A	0.00978221	0.0206739
X-23659	rs1555959	20	10955381	T	G	0.0590424	0.0108834	T	G	0.0112619	0.0173245
X-23659	rs1558902	16	53769662	T	A	0.0608442	0.00957676	T	A	0.0292902	0.0146607
X-23659	rs167479	19	11416089	T	G	0.0820876	0.00960641	T	G	-0.00158076	0.0145323
X-23659	rs1689040	12	89584456	C	T	-0.0508997	0.0104653	C	T	0.00716355	0.0146949
X-23659	rs16894189	6	28673357	C	T	0.067248	0.0152234	C	T	-8.5226e-05	0.0244683
X-23659	rs16940529	18	1461144	T	C	0.0866115	0.0193008	T	C	0.00114322	0.028541
X-23659	rs16998073	4	80263187	A	T	0.0809631	0.0101971	A	T	-0.0291186	0.0162236
X-23659	rs17060681	8	21969880	G	A	-0.0906781	0.0172619	G	A	0.0182844	0.0219847
X-23659	rs17079741	6	118131194	C	T	0.0765749	0.0158344	C	T	-0.00351114	0.0241755
X-23659	rs172314	8	17918925	T	G	0.106613	0.021854	T	G	0.0452381	0.0437119
X-23659	rs1725074	7	27105302	C	T	0.0772704	0.0135258	C	T	0.00660115	0.0212379
X-23659	rs1734116	12	6606427	A	G	0.0553171	0.0110128	A	G	0.0144934	0.0189031
X-23659	rs17430364	8	117851206	A	T	0.0730394	0.0127575	A	T	-0.000270104	0.0186161
X-23659	rs17490854	2	145984604	A	C	-0.0637199	0.0138409	A	C	-0.00476527	0.0187132
X-23659	rs17608766	17	46935905	T	C	0.109382	0.0123853	T	C	-0.0243991	0.0205812
X-23659	rs17810431	14	76964338	T	A	-0.0688	0.00964778	T	A	0.0168139	0.0152305
X-23659	rs181301085	9	116901111	T	C	0.190567	0.0424109	T	C	-0.00267146	0.0731401
X-23659	rs1813517	10	18219530	G	C	-0.054787	0.00955499	G	C	-0.0033373	0.0156376
X-23659	rs1843050	3	69354767	T	C	-0.0551854	0.0108144	T	C	0.0351721	0.0164585
X-23659	rs187454241	3	129606797	T	C	-0.0916521	0.0189177	T	C	-0.00688944	0.0288134
X-23659	rs188839126	9	36883995	T	A	-0.0716251	0.0154582	T	A	-0.0210931	0.0270056
X-23659	rs1902803	5	299958	A	G	-0.0592077	0.00953533	A	G	0.0111331	0.0145245
X-23659	rs191450282	2	214633790	T	G	0.298289	0.0653581	T	G	0.107345	0.0636906
X-23659	rs1978170	7	38717809	A	G	-0.0464778	0.0104135	A	G	-0.00723497	0.0154569
X-23659	rs1980936	9	16746984	T	G	0.0607218	0.0108307	T	G	-0.00537333	0.0165047
X-23659	rs1997288	2	180653637	C	T	0.0436178	0.00976673	C	T	-0.0161036	0.0149806
X-23659	rs202142	7	102012025	T	C	0.048894	0.00995904	T	C	-0.0311831	0.0154472
X-23659	rs2023844	7	27203619	G	A	0.120697	0.0163792	G	A	0.00298391	0.0280372
X-23659	rs2059850	19	12553333	C	A	-0.045921	0.00971515	C	A	-0.00870896	0.0153937
X-23659	rs216199	17	2297577	C	T	-0.0676204	0.00977654	C	T	-0.00251725	0.0148009
X-23659	rs2217884	3	24425711	T	C	-0.0513481	0.00980924	T	C	0.0105857	0.0146367
X-23659	rs2228203	2	69806452	C	T	-0.0488502	0.0108122	C	T	-0.00308893	0.0182143
X-23659	rs2229842	12	124337150	C	T	0.0638725	0.0105541	C	T	-0.020722	0.0209783
X-23659	rs2289279	5	72246376	T	C	-0.0703564	0.0125854	T	C	0.0219964	0.0209394
X-23659	rs2301783	12	47788458	A	C	-0.0634488	0.0142827	A	C	0.000877709	0.0232182
X-23659	rs2303518	15	41817777	T	G	0.0433896	0.00978341	T	G	-0.0199431	0.0153076
X-23659	rs2303926	7	151035938	T	A	-0.0484447	0.0103326	T	A	0.00990117	0.0152949
X-23659	rs231276	3	66377461	A	G	0.0454342	0.00979528	A	G	-0.0112484	0.0146624
X-23659	rs2317972	16	82433871	G	A	-0.076065	0.016528	G	A	-0.0261976	0.0252716
X-23659	rs2335249	1	154742838	T	C	0.0611135	0.00958887	T	C	-0.0126148	0.014493
X-23659	rs2384407	12	114351421	G	A	0.10649	0.0104082	G	A	0.0158302	0.0161164
X-23659	rs2478542	1	230743765	T	C	0.0553271	0.0116521	T	C	0.0243398	0.0174637
X-23659	rs2521501	15	90894158	A	T	0.0596921	0.0107812	A	T	-0.0381481	0.015665
X-23659	rs2569876	6	1616160	A	G	-0.0753792	0.0167358	A	G	-0.0078241	0.0221448
X-23659	rs2687941	13	50186227	T	C	0.0524628	0.00951399	T	C	-0.0253394	0.0145865
X-23659	rs2707275	2	37888394	C	T	-0.0540584	0.00956508	C	T	-0.0250006	0.0148971
X-23659	rs2712003	4	39010887	C	T	-0.0515792	0.0114153	C	T	0.035899	0.0178878
X-23659	rs2723064	2	65052671	T	C	-0.0687425	0.0100045	T	C	-0.00188007	0.0147972
X-23659	rs2783518	14	42083597	C	A	0.044488	0.00957242	C	A	-0.0153927	0.0147666
X-23659	rs2823152	21	15214452	T	C	-0.0445913	0.00951605	T	C	0.00301406	0.0146363
X-23659	rs2834618	21	34746814	T	G	-0.0863171	0.0150908	T	G	-0.00987145	0.0240278
X-23659	rs2836949	21	39230530	C	A	-0.0564162	0.00954213	C	A	-0.0116075	0.0146681
X-23659	rs28456085	4	38391648	A	T	-0.0484728	0.0095589	A	T	0.0228174	0.0145416
X-23659	rs28564461	8	101732493	G	A	0.0711094	0.0158453	G	A	-0.00556538	0.0225555
X-23659	rs2894959	15	95581063	G	A	0.0471665	0.00962245	G	A	0.0345136	0.015068
X-23659	rs2900084	5	114421342	G	A	0.0512788	0.0102748	G	A	0.00444164	0.0154527
X-23659	rs2957693	11	10347147	C	T	0.0463663	0.00951742	C	T	-0.0183606	0.0147389
X-23659	rs3010959	9	105879527	C	T	-0.0641491	0.0121767	C	T	0.00168851	0.0197398
X-23659	rs312759	17	70351774	A	G	0.0498034	0.00970261	A	G	0.01558	0.0145952
X-23659	rs3176326	6	36679512	G	A	-0.0698331	0.0126383	G	A	0.00977597	0.0181436
X-23659	rs34362160	12	114935593	A	C	0.0649383	0.00958287	A	C	0.00409588	0.0148569
X-23659	rs34466616	18	23472089	C	T	0.0442915	0.00948629	C	T	-0.00490785	0.0144995
X-23659	rs35091613	12	57876897	C	T	0.0895218	0.0176308	C	T	0.0495418	0.0346375
X-23659	rs35504893	2	178556567	C	T	0.11208	0.0113084	C	T	-0.00612422	0.0186472
X-23659	rs35783704	8	104954030	G	A	-0.0803008	0.0131604	G	A	-0.051947	0.0246973
X-23659	rs359477	5	173878429	T	C	-0.0537599	0.00951136	T	C	0.00887523	0.0144817
X-23659	rs370513533	9	32224751	C	T	0.0877173	0.0147	C	T	0.0344928	0.0247517
X-23659	rs3729833	14	23413975	C	T	0.0712739	0.0145807	C	T	0.000938038	0.0200626
X-23659	rs3734214	6	22571185	C	G	0.051105	0.0109242	C	G	-0.0139295	0.0151005
X-23659	rs3737883	1	203065778	A	G	-0.078274	0.00984722	A	G	-0.0100049	0.0145306
X-23659	rs3746159	19	2210270	C	T	0.0896885	0.0144742	C	T	-0.00124299	0.0235114
X-23659	rs376404	6	117259057	T	G	-0.0580118	0.0115764	T	G	0.00455442	0.0170407
X-23659	rs3765618	11	128899981	C	G	0.131111	0.0157815	C	G	0.010099	0.0263473
X-23659	rs3785837	17	61391581	G	A	0.0533169	0.0110019	G	A	0.0208128	0.0172056
X-23659	rs3786666	19	49921778	C	T	0.0518527	0.00954198	C	T	0.00126779	0.0150858
X-23659	rs3807989	7	116546187	A	G	0.108801	0.00960941	A	G	0.00291129	0.0145112
X-23659	rs3918226	7	150993088	C	T	0.0992437	0.0188856	C	T	-0.0228875	0.0266397
X-23659	rs3922843	3	38582852	A	G	-0.0692659	0.0112823	A	G	0.0310468	0.0164632
X-23659	rs41285458	6	105115802	A	G	-0.124483	0.025872	A	G	0.0647444	0.0706022
X-23659	rs4150196	5	140347056	C	T	0.0523094	0.00955442	C	T	0.00708417	0.0147474
X-23659	rs453140	1	228264125	C	T	0.0547992	0.0099407	C	T	-0.00659004	0.0157718
X-23659	rs4558697	3	194213634	T	C	-0.0457988	0.00970962	T	C	-0.0047888	0.0149799
X-23659	rs4642101	3	12800724	T	G	0.0891348	0.00973728	T	G	0.033133	0.0150962
X-23659	rs464901	22	18114735	T	C	-0.0525484	0.0102949	T	C	-0.0117043	0.0153289
X-23659	rs4660184	1	41058866	T	C	-0.0521089	0.00949291	T	C	0.00597954	0.0144505
X-23659	rs4670627	2	36819568	C	T	0.0424604	0.00956534	C	T	0.0222402	0.0145773
X-23659	rs4673912	2	200304270	G	T	0.0497315	0.00950219	G	T	0.00885521	0.0149771
X-23659	rs4707917	6	71537515	G	A	0.049647	0.0108437	G	A	0.0135081	0.0164224
X-23659	rs4918162	10	105545511	T	C	0.0443674	0.00952858	T	C	-0.00578476	0.0146528
X-23659	rs4957687	5	107107352	A	G	-0.0443794	0.0094975	A	G	0.00970593	0.0144276
X-23659	rs5030241	11	32402750	A	T	0.0564404	0.0108491	A	T	0.00572727	0.0160388
X-23659	rs55727648	12	114410640	T	C	0.0633228	0.0142629	T	C	0.012129	0.0198361
X-23659	rs55729900	4	173733984	A	G	-0.0810649	0.0131823	A	G	0.0106697	0.0274562
X-23659	rs55734480	7	14332384	G	A	0.0543489	0.0110761	G	A	-0.0209764	0.0165936
X-23659	rs55885184	15	80215091	T	C	0.0676924	0.0100238	T	C	0.0108106	0.0156338
X-23659	rs55985730	7	128776990	T	G	0.119939	0.0172374	T	G	-0.00303756	0.0312469
X-23659	rs56147946	1	170046896	C	T	0.154648	0.0241221	C	T	0.0430933	0.0378983
X-23659	rs562434	11	1871700	G	A	0.0463146	0.0097047	G	A	-0.00622664	0.0151556
X-23659	rs56388234	5	159072359	G	A	-0.0481614	0.0098843	G	A	0.00882313	0.01748
X-23659	rs579459	9	133278724	C	T	-0.0711657	0.0113639	C	T	-0.0336707	0.0172527
X-23659	rs59430691	6	16414322	G	A	-0.117997	0.0156891	G	A	0.015997	0.0204607
X-23659	rs59912940	12	121826740	G	A	0.163048	0.0330234	G	A	0.0532007	0.110627
X-23659	rs6038442	20	6344876	G	T	0.0545709	0.00981788	G	T	0.0112505	0.0149347
X-23659	rs6072345	20	41341794	G	A	-0.0571607	0.0115558	G	A	0.0469232	0.0207786
X-23659	rs607465	6	7129330	A	G	0.0936142	0.0178232	A	G	-0.023463	0.0287265
X-23659	rs6113183	20	21286459	C	T	-0.0624231	0.0102276	C	T	0.00704114	0.0151378
X-23659	rs6122011	20	62559739	G	T	-0.0510183	0.00997816	G	T	0.0124307	0.0148981
X-23659	rs61733708	8	17655975	T	C	-0.17009	0.036964	T	C	-0.0400206	0.0699838
X-23659	rs62362289	5	85316436	A	G	0.0681532	0.0143266	A	G	0.0145761	0.0200897
X-23659	rs6440095	3	142606906	A	T	0.0609692	0.0134674	A	T	0.0240304	0.0194051
X-23659	rs6504403	17	66205694	G	T	-0.0725955	0.0125005	G	T	-0.00948866	0.0189989
X-23659	rs651386	1	170622169	A	T	-0.0857505	0.00979178	A	T	0.0082319	0.014795
X-23659	rs6537497	10	49096953	A	G	-0.0646094	0.00978913	A	G	0.00671458	0.0147378
X-23659	rs6546620	2	25937071	T	C	0.0469931	0.0105848	T	C	0.0217555	0.0186451
X-23659	rs6546692	2	71430887	T	A	0.0532218	0.00948206	T	A	0.0158264	0.0146911
X-23659	rs6801957	3	38725824	T	C	0.0694208	0.00954584	T	C	-0.000604206	0.0145195
X-23659	rs6838973	4	110844339	C	T	-0.173161	0.00942751	C	T	0.0292952	0.0145754
X-23659	rs6859500	5	128724148	C	T	-0.0504556	0.0097969	C	T	-0.0115908	0.0153464
X-23659	rs694859	6	117235337	C	T	0.0664462	0.0118598	C	T	-0.0167107	0.0175862
X-23659	rs6981009	8	140431009	G	A	0.0516315	0.0116159	G	A	-0.00265957	0.0157644
X-23659	rs700764	9	86320473	T	C	0.0433885	0.00958956	T	C	0.0210906	0.0152733
X-23659	rs7118999	11	116774559	C	T	-0.0475357	0.0100318	C	T	0.01954	0.0167652
X-23659	rs7123121	11	14091014	C	T	0.0479988	0.00957564	C	T	0.0122982	0.0146042
X-23659	rs7132129	12	54129909	C	T	-0.0714732	0.0131181	C	T	0.0116561	0.0202208
X-23659	rs71627581	5	43161249	G	A	-0.0654588	0.0126921	G	A	-0.0312393	0.0233426
X-23659	rs7162918	15	90768096	T	C	-0.0552334	0.0099607	T	C	0.00172321	0.0155772
X-23659	rs7170238	15	66851325	C	G	0.0459862	0.00971873	C	G	0.035451	0.0152294
X-23659	rs7199289	16	13431281	T	C	0.0461077	0.00945905	T	C	0.00189267	0.0146471
X-23659	rs726590	12	47730187	C	T	-0.199311	0.0430736	C	T	-0.101266	0.0704033
X-23659	rs72692597	1	111912820	G	T	-0.0857283	0.0106119	G	T	-0.00448585	0.0158211
X-23659	rs72699046	1	112496139	G	C	0.062619	0.0131332	G	C	-0.00759209	0.0274305
X-23659	rs72789392	16	72677612	T	C	0.108041	0.016751	T	C	0.0337793	0.0327319
X-23659	rs72800840	16	30998465	G	A	0.119331	0.025343	G	A	-0.0417233	0.0565761
X-23659	rs72843308	10	101254935	C	T	0.0635643	0.0116701	C	T	-0.0277667	0.0179566
X-23659	rs72892910	6	50849174	G	T	0.05384	0.0117198	G	T	0.023807	0.0191099
X-23659	rs72921838	18	50652268	G	A	0.0792487	0.0171171	G	A	0.0092825	0.0297414
X-23659	rs73024979	11	129411094	G	T	0.080753	0.0152473	G	T	-0.00933902	0.0256902
X-23659	rs73206619	3	195080713	G	T	0.0645421	0.0119323	G	T	0.00819347	0.0173153
X-23659	rs73684028	7	27695932	A	G	-0.107233	0.0234028	A	G	-0.0088004	0.0302876
X-23659	rs74022964	15	73384923	C	T	0.0989177	0.0115988	C	T	-0.0369444	0.0199584
X-23659	rs7485516	12	20770908	A	C	0.0508612	0.00972228	A	C	0.0262602	0.0150844
X-23659	rs7528118	1	56503083	G	A	0.0583607	0.0108172	G	A	0.025779	0.0170929
X-23659	rs75746146	6	31723099	C	G	-0.0685135	0.0105059	C	G	-0.00752695	0.0220104
X-23659	rs7574892	2	174648092	G	A	0.0593834	0.00948329	G	A	0.0101889	0.0145977
X-23659	rs7589428	2	43334632	A	G	-0.0442682	0.00948708	A	G	0.0150793	0.0146432
X-23659	rs7627468	3	122227252	A	G	0.0462114	0.0103006	A	G	0.0304813	0.0165405
X-23659	rs7633500	3	89447932	G	A	-0.0645172	0.00956823	G	A	-0.0202372	0.015509
X-23659	rs76443711	10	73690031	G	C	-0.102214	0.0135122	G	C	0.00673854	0.0213474
X-23659	rs7660298	4	103039611	T	C	0.0527772	0.0094713	T	C	0.000860056	0.014627
X-23659	rs76844366	16	71417021	T	A	0.0763987	0.0152828	T	A	-0.0228822	0.031936
X-23659	rs76968846	1	147901447	G	A	-0.16225	0.0218654	G	A	-0.00432466	0.0344895
X-23659	rs77028772	4	147443768	G	A	0.093658	0.0141632	G	A	0.00648588	0.0210945
X-23659	rs77035786	4	109735232	G	T	0.112204	0.0165824	G	T	-0.0298352	0.0466615
X-23659	rs77325656	8	123551185	A	G	0.0933192	0.0186196	A	G	-0.000860566	0.0304271
X-23659	rs77421029	2	176533555	G	C	-0.0993753	0.022035	G	C	0.00259583	0.0293835
X-23659	rs7752678	6	12100869	T	C	-0.0452639	0.00993984	T	C	0.00142896	0.0151143
X-23659	rs776415	12	69628060	A	C	-0.0496828	0.00972472	A	C	-0.00228214	0.0156859
X-23659	rs7766533	6	75569442	G	A	-0.147115	0.0257958	G	A	0.00960386	0.0412111
X-23659	rs7804154	7	131559296	G	A	-0.049118	0.0109688	G	A	0.0435878	0.0166095
X-23659	rs78302204	20	59160393	G	A	0.0899761	0.0127464	G	A	0.0361349	0.0229713
X-23659	rs7900404	10	49300183	G	A	-0.0530254	0.0109493	G	A	-0.0311754	0.0195652
X-23659	rs79390440	17	47944487	C	T	0.130214	0.0287512	C	T	-0.126807	0.0702014
X-23659	rs7962938	12	78428261	T	A	0.048897	0.00993019	T	A	-0.0109462	0.0157681
X-23659	rs798490	7	2761908	G	A	-0.0478581	0.00993342	G	A	0.0196518	0.0159532
X-23659	rs8010040	14	32505638	A	C	0.0606024	0.0109625	A	C	-0.00763239	0.0157061
X-23659	rs868155	6	122068760	C	T	-0.0735395	0.0104498	C	T	0.00347146	0.0149902
X-23659	rs880315	1	10736809	T	C	0.0818861	0.00962224	T	C	-0.0118168	0.0152149
X-23659	rs889129	19	9960278	T	A	0.061358	0.0121137	T	A	0.0592714	0.0223013
X-23659	rs903912	1	2357811	C	G	0.0596721	0.0126116	C	G	0.0102869	0.0192955
X-23659	rs9324241	13	113412465	A	G	0.0498421	0.00952457	A	G	-0.0150401	0.0149501
X-23659	rs9367994	6	18394562	C	T	0.0706992	0.0102213	C	T	-0.0229812	0.0171012
X-23659	rs954637	5	173220999	A	G	-0.0549736	0.0102232	A	G	0.00690978	0.014993
X-23659	rs9593580	13	81708544	T	C	0.0501532	0.0109902	T	C	-0.025232	0.0202409
X-23659	rs976568	4	110629565	G	T	-0.156899	0.0096065	G	T	0.0149201	0.0155333
X-23659	rs9789646	2	164153178	G	A	-0.0725811	0.0155015	G	A	0.0260849	0.0187911
X-23659	rs9822274	3	4716162	T	C	-0.043248	0.00958976	T	C	-0.00479966	0.0146955
X-23659	rs9846159	3	18674845	A	C	0.0800308	0.0168509	A	C	0.0117083	0.0243461
X-23659	rs9846313	3	111858929	C	G	0.0611894	0.00995049	C	G	0.01865	0.0156318
X-23659	rs9860525	3	38530514	T	A	-0.0832288	0.0134728	T	A	0.0164142	0.0210953
X-23659	rs9953366	18	48947822	T	C	0.0642569	0.00989746	T	C	-0.0146571	0.0157416
N-acetyltyrosine	rs10010815	4	109068892	C	A	0.0696782	0.0143138	C	A	0.0297697	0.0369472
N-acetyltyrosine	rs10064535	5	147815168	A	T	-0.0465491	0.0103082	A	T	0.0277947	0.0166874
N-acetyltyrosine	rs10108814	8	140708215	C	G	-0.0527043	0.00963304	C	G	0.00255815	0.0161343
N-acetyltyrosine	rs1016013	9	94714202	A	G	-0.0698492	0.00993177	A	G	-0.0217167	0.0164238
N-acetyltyrosine	rs10165353	2	213088103	C	T	-0.0471444	0.00958802	C	T	0.0204141	0.0159789
N-acetyltyrosine	rs10193460	2	3453345	G	C	-0.0866022	0.0168123	G	C	-0.0134514	0.0245268
N-acetyltyrosine	rs10257093	7	859806	C	T	0.0649101	0.00946498	C	T	0.0096099	0.0161167
N-acetyltyrosine	rs10515522	5	143378829	T	C	0.0707429	0.0119115	T	C	0.0445332	0.0219581
N-acetyltyrosine	rs10743987	12	12464293	C	T	-0.0505196	0.0107294	C	T	0.0260477	0.0193038
N-acetyltyrosine	rs10800440	1	169364588	A	G	-0.0531839	0.0102004	A	G	0.000592647	0.0163285
N-acetyltyrosine	rs11012458	10	20983789	C	T	0.100725	0.0198418	C	T	-0.0189172	0.0597769
N-acetyltyrosine	rs11191804	10	103778024	G	A	0.119327	0.0136846	G	A	0.000713262	0.0234875
N-acetyltyrosine	rs1122844	11	69135233	C	A	0.0474395	0.0106298	C	A	-0.00785346	0.0159632
N-acetyltyrosine	rs11264280	1	154890476	C	T	0.139281	0.00981523	C	T	-0.000744453	0.0171801
N-acetyltyrosine	rs114207218	1	100591172	G	T	-0.067075	0.0131755	G	T	-0.0539891	0.0241963
N-acetyltyrosine	rs11525236	10	67582103	G	T	0.0865336	0.0115497	G	T	-0.00904095	0.0253498
N-acetyltyrosine	rs11591033	1	21975589	T	C	-0.0673073	0.0122056	T	C	0.0152663	0.026956
N-acetyltyrosine	rs11593952	10	127997451	G	A	0.0454055	0.00977363	G	A	-0.0237706	0.017303
N-acetyltyrosine	rs11598047	10	103582915	A	G	0.142561	0.0160292	A	G	-0.0213084	0.0219868
N-acetyltyrosine	rs116218634	1	51039551	C	A	0.0846377	0.0171472	C	A	-0.025205	0.0253907
N-acetyltyrosine	rs116505499	2	10537099	G	T	0.168265	0.0340093	G	T	0.00228019	0.0488718
N-acetyltyrosine	rs116913163	18	37092999	A	G	0.136144	0.0229772	A	G	-0.0091713	0.0396655
N-acetyltyrosine	rs117095708	19	47698361	T	G	-0.106754	0.0204241	T	G	0.0193566	0.0512147
N-acetyltyrosine	rs117831371	19	50439781	C	T	0.268735	0.0311145	C	T	-0.125899	0.0747123
N-acetyltyrosine	rs118015847	22	25763729	A	G	0.251145	0.0519951	A	G	0.0942527	0.0557041
N-acetyltyrosine	rs118039278	6	160564494	G	A	0.139345	0.0225584	G	A	-0.00286278	0.0312063
N-acetyltyrosine	rs11922153	3	179454805	A	G	0.0793273	0.0150563	A	G	-0.0131979	0.0200583
N-acetyltyrosine	rs12044812	1	218498441	A	G	0.097532	0.0201312	A	G	0.0262584	0.0342854
N-acetyltyrosine	rs12207159	6	75843059	C	T	0.0737258	0.0166523	C	T	-0.0979037	0.0403333
N-acetyltyrosine	rs1229715	5	137414449	T	C	0.105217	0.0168008	T	C	-0.012346	0.0283262
N-acetyltyrosine	rs12316258	12	26186284	G	A	-0.055994	0.0100488	G	A	-0.0122664	0.0172954
N-acetyltyrosine	rs12379386	9	38081213	A	G	0.061197	0.0127389	A	G	0.0280785	0.0284116
N-acetyltyrosine	rs12434611	14	72644894	G	A	0.0488751	0.0102844	G	A	-0.00391704	0.0173285
N-acetyltyrosine	rs1255984	14	64187713	A	G	-0.0656476	0.00950488	A	G	-0.0185112	0.015803
N-acetyltyrosine	rs12620829	2	102030583	T	A	-0.0429813	0.00971377	T	A	0.00684629	0.0180261
N-acetyltyrosine	rs12683533	9	20282521	A	C	0.0543055	0.0113863	A	C	0.01895	0.018493
N-acetyltyrosine	rs12714182	2	86356598	A	G	-0.0497119	0.0098677	A	G	0.0314103	0.0161366
N-acetyltyrosine	rs12809354	12	32825503	T	C	0.0605131	0.0136705	T	C	0.0144666	0.0216831
N-acetyltyrosine	rs12855310	13	22798408	A	T	0.0730367	0.0114366	A	T	0.00134544	0.017335
N-acetyltyrosine	rs12932445	16	73035989	T	C	0.172088	0.011094	T	C	-0.0142308	0.0206052
N-acetyltyrosine	rs12957328	18	60671902	T	C	-0.0421296	0.00953206	T	C	0.00954391	0.0158681
N-acetyltyrosine	rs12980851	19	18771394	G	A	-0.0715943	0.0145594	G	A	0.021194	0.031599
N-acetyltyrosine	rs13148163	4	76583247	T	C	0.0516443	0.0095719	T	C	-0.0288449	0.0167709
N-acetyltyrosine	rs13208190	6	142824622	T	A	0.0470754	0.0102753	T	A	-0.0165549	0.0174886
N-acetyltyrosine	rs13328132	5	112143318	T	C	-0.179761	0.039479	T	C	-0.0182876	0.0810113
N-acetyltyrosine	rs13334784	16	84270899	G	A	0.0790368	0.0163101	G	A	0.0238675	0.0313021
N-acetyltyrosine	rs1335071	10	114080358	C	G	0.0464597	0.0101355	C	G	0.00520118	0.0166951
N-acetyltyrosine	rs139277460	16	1932335	C	G	0.319291	0.039789	C	G	-0.151399	0.1002
N-acetyltyrosine	rs140185678	16	1953015	G	A	0.11981	0.0226518	G	A	-0.0488114	0.0440647
N-acetyltyrosine	rs140573710	8	106622269	C	A	0.395026	0.0815371	C	A	0.034298	0.0807478
N-acetyltyrosine	rs141829199	21	34023597	G	A	0.173171	0.0363267	G	A	0.0235354	0.0651137
N-acetyltyrosine	rs142863526	7	71733640	G	A	0.159327	0.0307283	G	A	-0.0129716	0.0595336
N-acetyltyrosine	rs143073999	10	79362726	C	A	-0.126835	0.0214608	C	A	-0.103081	0.100718
N-acetyltyrosine	rs143246952	2	163560391	T	C	0.106212	0.0218936	T	C	-0.0517089	0.0574366
N-acetyltyrosine	rs1453011	5	114958078	A	G	-0.0548613	0.00951479	A	G	-0.00132985	0.0159447
N-acetyltyrosine	rs1471085	2	198251842	T	A	0.0547612	0.0121365	T	A	0.0142622	0.0228679
N-acetyltyrosine	rs147537304	12	27621420	A	G	-0.0565678	0.0128012	A	G	0.00539826	0.026314
N-acetyltyrosine	rs1542905	8	878494	T	A	-0.0570258	0.0120326	T	A	0.0312495	0.0226805
N-acetyltyrosine	rs1555959	20	10955381	T	G	0.0590424	0.0108834	T	G	0.00277636	0.0189229
N-acetyltyrosine	rs1558902	16	53769662	T	A	0.0608442	0.00957676	T	A	0.0309334	0.0160146
N-acetyltyrosine	rs167479	19	11416089	T	G	0.0820876	0.00960641	T	G	0.0128485	0.0158389
N-acetyltyrosine	rs1689040	12	89584456	C	T	-0.0508997	0.0104653	C	T	-0.0128275	0.0160574
N-acetyltyrosine	rs16894189	6	28673357	C	T	0.067248	0.0152234	C	T	0.0175364	0.0266613
N-acetyltyrosine	rs16940529	18	1461144	T	C	0.0866115	0.0193008	T	C	-0.00387102	0.0308848
N-acetyltyrosine	rs16998073	4	80263187	A	T	0.0809631	0.0101971	A	T	0.0218181	0.0177723
N-acetyltyrosine	rs17060681	8	21969880	G	A	-0.0906781	0.0172619	G	A	0.00185175	0.0240465
N-acetyltyrosine	rs17079741	6	118131194	C	T	0.0765749	0.0158344	C	T	0.0468368	0.026377
N-acetyltyrosine	rs172314	8	17918925	T	G	0.106613	0.021854	T	G	0.00181878	0.0474252
N-acetyltyrosine	rs1725074	7	27105302	C	T	0.0772704	0.0135258	C	T	0.0616458	0.0231241
N-acetyltyrosine	rs1734116	12	6606427	A	G	0.0553171	0.0110128	A	G	-0.0273429	0.0206508
N-acetyltyrosine	rs17430364	8	117851206	A	T	0.0730394	0.0127575	A	T	-0.0170045	0.0203237
N-acetyltyrosine	rs17490854	2	145984604	A	C	-0.0637199	0.0138409	A	C	0.00723457	0.0203913
N-acetyltyrosine	rs17608766	17	46935905	T	C	0.109382	0.0123853	T	C	0.0293614	0.0225519
N-acetyltyrosine	rs17810431	14	76964338	T	A	-0.0688	0.00964778	T	A	0.00267006	0.0166313
N-acetyltyrosine	rs181301085	9	116901111	T	C	0.190567	0.0424109	T	C	0.0635092	0.0789862
N-acetyltyrosine	rs1813517	10	18219530	G	C	-0.054787	0.00955499	G	C	-0.00877818	0.0170615
N-acetyltyrosine	rs1843050	3	69354767	T	C	-0.0551854	0.0108144	T	C	-0.0153145	0.0180419
N-acetyltyrosine	rs187454241	3	129606797	T	C	-0.0916521	0.0189177	T	C	-0.0254916	0.0316903
N-acetyltyrosine	rs188839126	9	36883995	T	A	-0.0716251	0.0154582	T	A	0.0110251	0.0294726
N-acetyltyrosine	rs1902803	5	299958	A	G	-0.0592077	0.00953533	A	G	0.0208061	0.0158974
N-acetyltyrosine	rs191450282	2	214633790	T	G	0.298289	0.0653581	T	G	0.050941	0.0704472
N-acetyltyrosine	rs1978170	7	38717809	A	G	-0.0464778	0.0104135	A	G	0.0128313	0.0168905
N-acetyltyrosine	rs1980936	9	16746984	T	G	0.0607218	0.0108307	T	G	0.000766599	0.0180464
N-acetyltyrosine	rs1997288	2	180653637	C	T	0.0436178	0.00976673	C	T	0.0389919	0.0163664
N-acetyltyrosine	rs202142	7	102012025	T	C	0.048894	0.00995904	T	C	-0.0239795	0.0168763
N-acetyltyrosine	rs2023844	7	27203619	G	A	0.120697	0.0163792	G	A	-0.0011798	0.0305012
N-acetyltyrosine	rs2059850	19	12553333	C	A	-0.045921	0.00971515	C	A	0.0247797	0.0168283
N-acetyltyrosine	rs216199	17	2297577	C	T	-0.0676204	0.00977654	C	T	0.0205343	0.0161414
N-acetyltyrosine	rs2217884	3	24425711	T	C	-0.0513481	0.00980924	T	C	-0.00921113	0.0159745
N-acetyltyrosine	rs2228203	2	69806452	C	T	-0.0488502	0.0108122	C	T	-0.0199472	0.0198962
N-acetyltyrosine	rs2229842	12	124337150	C	T	0.0638725	0.0105541	C	T	-0.022634	0.0229251
N-acetyltyrosine	rs2289279	5	72246376	T	C	-0.0703564	0.0125854	T	C	0.00373103	0.0229047
N-acetyltyrosine	rs2301783	12	47788458	A	C	-0.0634488	0.0142827	A	C	0.0254058	0.025439
N-acetyltyrosine	rs2303518	15	41817777	T	G	0.0433896	0.00978341	T	G	-0.00355329	0.0167187
N-acetyltyrosine	rs2303926	7	151035938	T	A	-0.0484447	0.0103326	T	A	-0.0111173	0.01673
N-acetyltyrosine	rs231276	3	66377461	A	G	0.0454342	0.00979528	A	G	0.0424857	0.0159785
N-acetyltyrosine	rs2317972	16	82433871	G	A	-0.076065	0.016528	G	A	0.0196258	0.0275555
N-acetyltyrosine	rs2335249	1	154742838	T	C	0.0611135	0.00958887	T	C	-0.0216109	0.0158379
N-acetyltyrosine	rs2384407	12	114351421	G	A	0.10649	0.0104082	G	A	-0.010954	0.0175885
N-acetyltyrosine	rs2478542	1	230743765	T	C	0.0553271	0.0116521	T	C	0.0109878	0.0190403
N-acetyltyrosine	rs2521501	15	90894158	A	T	0.0596921	0.0107812	A	T	0.0173769	0.0170731
N-acetyltyrosine	rs2569876	6	1616160	A	G	-0.0753792	0.0167358	A	G	-0.0256577	0.0241312
N-acetyltyrosine	rs2687941	13	50186227	T	C	0.0524628	0.00951399	T	C	-0.022823	0.0159382
N-acetyltyrosine	rs2707275	2	37888394	C	T	-0.0540584	0.00956508	C	T	-0.0362343	0.0162888
N-acetyltyrosine	rs2712003	4	39010887	C	T	-0.0515792	0.0114153	C	T	-0.0167092	0.019454
N-acetyltyrosine	rs2723064	2	65052671	T	C	-0.0687425	0.0100045	T	C	0.0256981	0.0161911
N-acetyltyrosine	rs2783518	14	42083597	C	A	0.044488	0.00957242	C	A	0.0116255	0.0161918
N-acetyltyrosine	rs2823152	21	15214452	T	C	-0.0445913	0.00951605	T	C	0.014116	0.0159758
N-acetyltyrosine	rs2834618	21	34746814	T	G	-0.0863171	0.0150908	T	G	-0.00996119	0.0262984
N-acetyltyrosine	rs2836949	21	39230530	C	A	-0.0564162	0.00954213	C	A	0.0281307	0.0160138
N-acetyltyrosine	rs28456085	4	38391648	A	T	-0.0484728	0.0095589	A	T	-0.0183522	0.0159472
N-acetyltyrosine	rs28564461	8	101732493	G	A	0.0711094	0.0158453	G	A	-0.0087702	0.0247206
N-acetyltyrosine	rs2894959	15	95581063	G	A	0.0471665	0.00962245	G	A	0.000402403	0.0164528
N-acetyltyrosine	rs2900084	5	114421342	G	A	0.0512788	0.0102748	G	A	-0.0155561	0.0168548
N-acetyltyrosine	rs2957693	11	10347147	C	T	0.0463663	0.00951742	C	T	-0.00604138	0.016131
N-acetyltyrosine	rs3010959	9	105879527	C	T	-0.0641491	0.0121767	C	T	-0.0273831	0.0215562
N-acetyltyrosine	rs312759	17	70351774	A	G	0.0498034	0.00970261	A	G	-0.00873453	0.015984
N-acetyltyrosine	rs3176326	6	36679512	G	A	-0.0698331	0.0126383	G	A	0.0105276	0.0198267
N-acetyltyrosine	rs34362160	12	114935593	A	C	0.0649383	0.00958287	A	C	0.0205919	0.0162551
N-acetyltyrosine	rs34466616	18	23472089	C	T	0.0442915	0.00948629	C	T	-0.00747374	0.0158432
N-acetyltyrosine	rs35091613	12	57876897	C	T	0.0895218	0.0176308	C	T	-0.0370674	0.0377218
N-acetyltyrosine	rs35504893	2	178556567	C	T	0.11208	0.0113084	C	T	-0.0123533	0.0203882
N-acetyltyrosine	rs35783704	8	104954030	G	A	-0.0803008	0.0131604	G	A	0.0461069	0.0270769
N-acetyltyrosine	rs359477	5	173878429	T	C	-0.0537599	0.00951136	T	C	-0.0102331	0.0157984
N-acetyltyrosine	rs370513533	9	32224751	C	T	0.0877173	0.0147	C	T	0.00321375	0.0268921
N-acetyltyrosine	rs3729833	14	23413975	C	T	0.0712739	0.0145807	C	T	0.00772453	0.0219105
N-acetyltyrosine	rs3734214	6	22571185	C	G	0.051105	0.0109242	C	G	0.00621291	0.0164689
N-acetyltyrosine	rs3737883	1	203065778	A	G	-0.078274	0.00984722	A	G	0.00672337	0.0158667
N-acetyltyrosine	rs3746159	19	2210270	C	T	0.0896885	0.0144742	C	T	-0.00647523	0.0256502
N-acetyltyrosine	rs376404	6	117259057	T	G	-0.0580118	0.0115764	T	G	-0.00330266	0.0185917
N-acetyltyrosine	rs3765618	11	128899981	C	G	0.131111	0.0157815	C	G	0.000815786	0.0286874
N-acetyltyrosine	rs3785837	17	61391581	G	A	0.0533169	0.0110019	G	A	0.0165035	0.0188045
N-acetyltyrosine	rs3786666	19	49921778	C	T	0.0518527	0.00954198	C	T	0.0113867	0.016453
N-acetyltyrosine	rs3807989	7	116546187	A	G	0.108801	0.00960941	A	G	-0.00666582	0.0159028
N-acetyltyrosine	rs3918226	7	150993088	C	T	0.0992437	0.0188856	C	T	-0.0577984	0.0290771
N-acetyltyrosine	rs3922843	3	38582852	A	G	-0.0692659	0.0112823	A	G	-0.0221722	0.0179873
N-acetyltyrosine	rs41285458	6	105115802	A	G	-0.124483	0.025872	A	G	-0.035927	0.0777778
N-acetyltyrosine	rs4150196	5	140347056	C	T	0.0523094	0.00955442	C	T	0.0105175	0.0161423
N-acetyltyrosine	rs453140	1	228264125	C	T	0.0547992	0.0099407	C	T	-0.00457635	0.0172264
N-acetyltyrosine	rs4558697	3	194213634	T	C	-0.0457988	0.00970962	T	C	0.0160754	0.0163741
N-acetyltyrosine	rs4642101	3	12800724	T	G	0.0891348	0.00973728	T	G	0.000716811	0.0165029
N-acetyltyrosine	rs464901	22	18114735	T	C	-0.0525484	0.0102949	T	C	-0.00954588	0.0167365
N-acetyltyrosine	rs4660184	1	41058866	T	C	-0.0521089	0.00949291	T	C	0.00297267	0.0157953
N-acetyltyrosine	rs4670627	2	36819568	C	T	0.0424604	0.00956534	C	T	-0.00395841	0.0159642
N-acetyltyrosine	rs4673912	2	200304270	G	T	0.0497315	0.00950219	G	T	-0.0190955	0.0163587
N-acetyltyrosine	rs4707917	6	71537515	G	A	0.049647	0.0108437	G	A	0.00551743	0.0179532
N-acetyltyrosine	rs4918162	10	105545511	T	C	0.0443674	0.00952858	T	C	-0.00352745	0.0160359
N-acetyltyrosine	rs4957687	5	107107352	A	G	-0.0443794	0.0094975	A	G	-0.00187843	0.0157463
N-acetyltyrosine	rs5030241	11	32402750	A	T	0.0564404	0.0108491	A	T	0.000577563	0.0174512
N-acetyltyrosine	rs55727648	12	114410640	T	C	0.0633228	0.0142629	T	C	0.00644816	0.0217387
N-acetyltyrosine	rs55729900	4	173733984	A	G	-0.0810649	0.0131823	A	G	0.0466254	0.0299248
N-acetyltyrosine	rs55734480	7	14332384	G	A	0.0543489	0.0110761	G	A	-0.0024625	0.0181614
N-acetyltyrosine	rs55885184	15	80215091	T	C	0.0676924	0.0100238	T	C	0.0174367	0.0170841
N-acetyltyrosine	rs55985730	7	128776990	T	G	0.119939	0.0172374	T	G	-0.0138092	0.0341398
N-acetyltyrosine	rs56147946	1	170046896	C	T	0.154648	0.0241221	C	T	0.0516119	0.0414687
N-acetyltyrosine	rs562434	11	1871700	G	A	0.0463146	0.0097047	G	A	-0.0153541	0.0165848
N-acetyltyrosine	rs56388234	5	159072359	G	A	-0.0481614	0.0098843	G	A	-0.00181736	0.0191265
N-acetyltyrosine	rs579459	9	133278724	C	T	-0.0711657	0.0113639	C	T	-0.000277076	0.0188463
N-acetyltyrosine	rs59430691	6	16414322	G	A	-0.117997	0.0156891	G	A	0.00888819	0.0223178
N-acetyltyrosine	rs59912940	12	121826740	G	A	0.163048	0.0330234	G	A	-0.0448248	0.115923
N-acetyltyrosine	rs6038442	20	6344876	G	T	0.0545709	0.00981788	G	T	0.0176812	0.016272
N-acetyltyrosine	rs6072345	20	41341794	G	A	-0.0571607	0.0115558	G	A	-0.00521726	0.0227035
N-acetyltyrosine	rs607465	6	7129330	A	G	0.0936142	0.0178232	A	G	-0.0236039	0.0315597
N-acetyltyrosine	rs6113183	20	21286459	C	T	-0.0624231	0.0102276	C	T	0.0295965	0.0164974
N-acetyltyrosine	rs6122011	20	62559739	G	T	-0.0510183	0.00997816	G	T	-0.00587132	0.0162523
N-acetyltyrosine	rs61733708	8	17655975	T	C	-0.17009	0.036964	T	C	0.0482356	0.0770719
N-acetyltyrosine	rs62362289	5	85316436	A	G	0.0681532	0.0143266	A	G	-0.0324388	0.0218471
N-acetyltyrosine	rs6440095	3	142606906	A	T	0.0609692	0.0134674	A	T	-0.00346614	0.0212107
N-acetyltyrosine	rs6504403	17	66205694	G	T	-0.0725955	0.0125005	G	T	-0.0253308	0.0207616
N-acetyltyrosine	rs651386	1	170622169	A	T	-0.0857505	0.00979178	A	T	-0.0209165	0.0161757
N-acetyltyrosine	rs6537497	10	49096953	A	G	-0.0646094	0.00978913	A	G	0.00536887	0.0160542
N-acetyltyrosine	rs6546620	2	25937071	T	C	0.0469931	0.0105848	T	C	-0.00820577	0.0203689
N-acetyltyrosine	rs6546692	2	71430887	T	A	0.0532218	0.00948206	T	A	-0.0193273	0.0160614
N-acetyltyrosine	rs6801957	3	38725824	T	C	0.0694208	0.00954584	T	C	0.00742327	0.0158716
N-acetyltyrosine	rs6838973	4	110844339	C	T	-0.173161	0.00942751	C	T	0.0106167	0.0159164
N-acetyltyrosine	rs6859500	5	128724148	C	T	-0.0504556	0.0097969	C	T	-0.00952629	0.0168205
N-acetyltyrosine	rs694859	6	117235337	C	T	0.0664462	0.0118598	C	T	-0.0055445	0.0191319
N-acetyltyrosine	rs6981009	8	140431009	G	A	0.0516315	0.0116159	G	A	0.0308697	0.0172182
N-acetyltyrosine	rs700764	9	86320473	T	C	0.0433885	0.00958956	T	C	-0.0140064	0.0166742
N-acetyltyrosine	rs7118999	11	116774559	C	T	-0.0475357	0.0100318	C	T	-0.00571977	0.0183216
N-acetyltyrosine	rs7123121	11	14091014	C	T	0.0479988	0.00957564	C	T	-0.00425614	0.0159521
N-acetyltyrosine	rs7132129	12	54129909	C	T	-0.0714732	0.0131181	C	T	0.0288236	0.0220927
N-acetyltyrosine	rs71627581	5	43161249	G	A	-0.0654588	0.0126921	G	A	-0.0153164	0.0255554
N-acetyltyrosine	rs7162918	15	90768096	T	C	-0.0552334	0.0099607	T	C	0.025833	0.0169993
N-acetyltyrosine	rs7170238	15	66851325	C	G	0.0459862	0.00971873	C	G	0.0259807	0.016596
N-acetyltyrosine	rs7199289	16	13431281	T	C	0.0461077	0.00945905	T	C	-0.00443263	0.0160153
N-acetyltyrosine	rs726590	12	47730187	C	T	-0.199311	0.0430736	C	T	0.0579699	0.0757749
N-acetyltyrosine	rs72692597	1	111912820	G	T	-0.0857283	0.0106119	G	T	0.00548351	0.0172916
N-acetyltyrosine	rs72699046	1	112496139	G	C	0.062619	0.0131332	G	C	0.0023978	0.0300716
N-acetyltyrosine	rs72789392	16	72677612	T	C	0.108041	0.016751	T	C	0.0441804	0.03597
N-acetyltyrosine	rs72800840	16	30998465	G	A	0.119331	0.025343	G	A	-0.00868286	0.0613231
N-acetyltyrosine	rs72843308	10	101254935	C	T	0.0635643	0.0116701	C	T	-0.0105373	0.0196229
N-acetyltyrosine	rs72892910	6	50849174	G	T	0.05384	0.0117198	G	T	0.0107864	0.0208907
N-acetyltyrosine	rs72921838	18	50652268	G	A	0.0792487	0.0171171	G	A	-0.00313558	0.0324056
N-acetyltyrosine	rs73024979	11	129411094	G	T	0.080753	0.0152473	G	T	-0.0531359	0.0279485
N-acetyltyrosine	rs73206619	3	195080713	G	T	0.0645421	0.0119323	G	T	-0.0128238	0.01893
N-acetyltyrosine	rs73684028	7	27695932	A	G	-0.107233	0.0234028	A	G	0.0677773	0.0333701
N-acetyltyrosine	rs74022964	15	73384923	C	T	0.0989177	0.0115988	C	T	-0.0239173	0.0218565
N-acetyltyrosine	rs7485516	12	20770908	A	C	0.0508612	0.00972228	A	C	0.0164584	0.0165166
N-acetyltyrosine	rs7528118	1	56503083	G	A	0.0583607	0.0108172	G	A	-0.012824	0.0186198
N-acetyltyrosine	rs75746146	6	31723099	C	G	-0.0685135	0.0105059	C	G	0.0063418	0.0240632
N-acetyltyrosine	rs7574892	2	174648092	G	A	0.0593834	0.00948329	G	A	0.00234296	0.0159681
N-acetyltyrosine	rs7589428	2	43334632	A	G	-0.0442682	0.00948708	A	G	0.0216656	0.0160306
N-acetyltyrosine	rs7627468	3	122227252	A	G	0.0462114	0.0103006	A	G	0.0280907	0.0180382
N-acetyltyrosine	rs7633500	3	89447932	G	A	-0.0645172	0.00956823	G	A	-0.0142494	0.0169425
N-acetyltyrosine	rs76443711	10	73690031	G	C	-0.102214	0.0135122	G	C	-0.0134525	0.0233155
N-acetyltyrosine	rs7660298	4	103039611	T	C	0.0527772	0.0094713	T	C	-0.0163626	0.0159536
N-acetyltyrosine	rs76844366	16	71417021	T	A	0.0763987	0.0152828	T	A	-0.030447	0.0348291
N-acetyltyrosine	rs76968846	1	147901447	G	A	-0.16225	0.0218654	G	A	0.0342375	0.0373647
N-acetyltyrosine	rs77028772	4	147443768	G	A	0.093658	0.0141632	G	A	-0.00692527	0.0230545
N-acetyltyrosine	rs77035786	4	109735232	G	T	0.112204	0.0165824	G	T	0.0155055	0.0511024
N-acetyltyrosine	rs77325656	8	123551185	A	G	0.0933192	0.0186196	A	G	-0.00773456	0.033367
N-acetyltyrosine	rs77421029	2	176533555	G	C	-0.0993753	0.022035	G	C	0.0061574	0.0319536
N-acetyltyrosine	rs7752678	6	12100869	T	C	-0.0452639	0.00993984	T	C	0.00245962	0.0165053
N-acetyltyrosine	rs776415	12	69628060	A	C	-0.0496828	0.00972472	A	C	-0.0181162	0.01714
N-acetyltyrosine	rs7766533	6	75569442	G	A	-0.147115	0.0257958	G	A	0.0669222	0.0455251
N-acetyltyrosine	rs7804154	7	131559296	G	A	-0.049118	0.0109688	G	A	0.00560126	0.0182234
N-acetyltyrosine	rs78302204	20	59160393	G	A	0.0899761	0.0127464	G	A	0.0756508	0.0251677
N-acetyltyrosine	rs7900404	10	49300183	G	A	-0.0530254	0.0109493	G	A	-0.0103055	0.0213646
N-acetyltyrosine	rs79390440	17	47944487	C	T	0.130214	0.0287512	C	T	-0.133502	0.0759766
N-acetyltyrosine	rs7962938	12	78428261	T	A	0.048897	0.00993019	T	A	-0.0213681	0.0171738
N-acetyltyrosine	rs798490	7	2761908	G	A	-0.0478581	0.00993342	G	A	0.0150248	0.0174367
N-acetyltyrosine	rs8010040	14	32505638	A	C	0.0606024	0.0109625	A	C	-0.014004	0.0171435
N-acetyltyrosine	rs868155	6	122068760	C	T	-0.0735395	0.0104498	C	T	-0.00809892	0.0163999
N-acetyltyrosine	rs880315	1	10736809	T	C	0.0818861	0.00962224	T	C	0.0149297	0.0165845
N-acetyltyrosine	rs889129	19	9960278	T	A	0.061358	0.0121137	T	A	0.0194538	0.0244019
N-acetyltyrosine	rs903912	1	2357811	C	G	0.0596721	0.0126116	C	G	0.0119424	0.0210341
N-acetyltyrosine	rs9324241	13	113412465	A	G	0.0498421	0.00952457	A	G	-0.0325746	0.0162965
N-acetyltyrosine	rs9367994	6	18394562	C	T	0.0706992	0.0102213	C	T	-0.014279	0.0186674
N-acetyltyrosine	rs954637	5	173220999	A	G	-0.0549736	0.0102232	A	G	-0.0010647	0.0163831
N-acetyltyrosine	rs9593580	13	81708544	T	C	0.0501532	0.0109902	T	C	-0.0037784	0.0221574
N-acetyltyrosine	rs976568	4	110629565	G	T	-0.156899	0.0096065	G	T	0.0149531	0.0169644
N-acetyltyrosine	rs9789646	2	164153178	G	A	-0.0725811	0.0155015	G	A	0.00210786	0.0205404
N-acetyltyrosine	rs9822274	3	4716162	T	C	-0.043248	0.00958976	T	C	0.0317706	0.0160556
N-acetyltyrosine	rs9846159	3	18674845	A	C	0.0800308	0.0168509	A	C	0.032524	0.0266372
N-acetyltyrosine	rs9846313	3	111858929	C	G	0.0611894	0.00995049	C	G	0.00985518	0.0170571
N-acetyltyrosine	rs9860525	3	38530514	T	A	-0.0832288	0.0134728	T	A	0.0231608	0.0230371
N-acetyltyrosine	rs9953366	18	48947822	T	C	0.0642569	0.00989746	T	C	0.0144978	0.017176
Phosphate to oleoyl-linoleoyl-glycerol (18:1 to 18:2) [2] ratio	rs10010815	4	109068892	C	A	0.0696782	0.0143138	C	A	-0.0242153	0.0362164
Phosphate to oleoyl-linoleoyl-glycerol (18:1 to 18:2) [2] ratio	rs10064535	5	147815168	A	T	-0.0465491	0.0103082	A	T	-1.42322e-05	0.0164583
Phosphate to oleoyl-linoleoyl-glycerol (18:1 to 18:2) [2] ratio	rs10108814	8	140708215	C	G	-0.0527043	0.00963304	C	G	-0.0154566	0.0159078
Phosphate to oleoyl-linoleoyl-glycerol (18:1 to 18:2) [2] ratio	rs1016013	9	94714202	A	G	-0.0698492	0.00993177	A	G	-0.00318805	0.0161667
Phosphate to oleoyl-linoleoyl-glycerol (18:1 to 18:2) [2] ratio	rs10165353	2	213088103	C	T	-0.0471444	0.00958802	C	T	0.00673245	0.0157287
Phosphate to oleoyl-linoleoyl-glycerol (18:1 to 18:2) [2] ratio	rs10193460	2	3453345	G	C	-0.0866022	0.0168123	G	C	-0.0296818	0.024016
Phosphate to oleoyl-linoleoyl-glycerol (18:1 to 18:2) [2] ratio	rs10257093	7	859806	C	T	0.0649101	0.00946498	C	T	0.0219474	0.0158831
Phosphate to oleoyl-linoleoyl-glycerol (18:1 to 18:2) [2] ratio	rs10515522	5	143378829	T	C	0.0707429	0.0119115	T	C	-0.0237064	0.0214868
Phosphate to oleoyl-linoleoyl-glycerol (18:1 to 18:2) [2] ratio	rs10743987	12	12464293	C	T	-0.0505196	0.0107294	C	T	0.00691565	0.0189726
Phosphate to oleoyl-linoleoyl-glycerol (18:1 to 18:2) [2] ratio	rs10800440	1	169364588	A	G	-0.0531839	0.0102004	A	G	-0.0122297	0.0161249
Phosphate to oleoyl-linoleoyl-glycerol (18:1 to 18:2) [2] ratio	rs11012458	10	20983789	C	T	0.100725	0.0198418	C	T	-0.0387796	0.0585927
Phosphate to oleoyl-linoleoyl-glycerol (18:1 to 18:2) [2] ratio	rs11191804	10	103778024	G	A	0.119327	0.0136846	G	A	-0.0223894	0.0232342
Phosphate to oleoyl-linoleoyl-glycerol (18:1 to 18:2) [2] ratio	rs1122844	11	69135233	C	A	0.0474395	0.0106298	C	A	0.00087426	0.0156851
Phosphate to oleoyl-linoleoyl-glycerol (18:1 to 18:2) [2] ratio	rs11264280	1	154890476	C	T	0.139281	0.00981523	C	T	0.021516	0.0168835
Phosphate to oleoyl-linoleoyl-glycerol (18:1 to 18:2) [2] ratio	rs114207218	1	100591172	G	T	-0.067075	0.0131755	G	T	0.000579606	0.0238734
Phosphate to oleoyl-linoleoyl-glycerol (18:1 to 18:2) [2] ratio	rs11525236	10	67582103	G	T	0.0865336	0.0115497	G	T	0.00403999	0.025088
Phosphate to oleoyl-linoleoyl-glycerol (18:1 to 18:2) [2] ratio	rs11591033	1	21975589	T	C	-0.0673073	0.0122056	T	C	-0.038535	0.0263601
Phosphate to oleoyl-linoleoyl-glycerol (18:1 to 18:2) [2] ratio	rs11593952	10	127997451	G	A	0.0454055	0.00977363	G	A	-0.0226296	0.0170418
Phosphate to oleoyl-linoleoyl-glycerol (18:1 to 18:2) [2] ratio	rs11598047	10	103582915	A	G	0.142561	0.0160292	A	G	-0.0151738	0.0216386
Phosphate to oleoyl-linoleoyl-glycerol (18:1 to 18:2) [2] ratio	rs116218634	1	51039551	C	A	0.0846377	0.0171472	C	A	-0.0390126	0.0249685
Phosphate to oleoyl-linoleoyl-glycerol (18:1 to 18:2) [2] ratio	rs116505499	2	10537099	G	T	0.168265	0.0340093	G	T	-0.0275415	0.0484387
Phosphate to oleoyl-linoleoyl-glycerol (18:1 to 18:2) [2] ratio	rs116913163	18	37092999	A	G	0.136144	0.0229772	A	G	0.00844012	0.0391519
Phosphate to oleoyl-linoleoyl-glycerol (18:1 to 18:2) [2] ratio	rs117095708	19	47698361	T	G	-0.106754	0.0204241	T	G	0.0334999	0.0505069
Phosphate to oleoyl-linoleoyl-glycerol (18:1 to 18:2) [2] ratio	rs117831371	19	50439781	C	T	0.268735	0.0311145	C	T	-0.115755	0.0742387
Phosphate to oleoyl-linoleoyl-glycerol (18:1 to 18:2) [2] ratio	rs118015847	22	25763729	A	G	0.251145	0.0519951	A	G	-0.0147236	0.0547113
Phosphate to oleoyl-linoleoyl-glycerol (18:1 to 18:2) [2] ratio	rs118039278	6	160564494	G	A	0.139345	0.0225584	G	A	-0.028398	0.0305485
Phosphate to oleoyl-linoleoyl-glycerol (18:1 to 18:2) [2] ratio	rs11922153	3	179454805	A	G	0.0793273	0.0150563	A	G	-0.00162414	0.0197704
Phosphate to oleoyl-linoleoyl-glycerol (18:1 to 18:2) [2] ratio	rs12044812	1	218498441	A	G	0.097532	0.0201312	A	G	0.00313052	0.0334679
Phosphate to oleoyl-linoleoyl-glycerol (18:1 to 18:2) [2] ratio	rs12207159	6	75843059	C	T	0.0737258	0.0166523	C	T	0.0574697	0.0397293
Phosphate to oleoyl-linoleoyl-glycerol (18:1 to 18:2) [2] ratio	rs1229715	5	137414449	T	C	0.105217	0.0168008	T	C	0.00595909	0.0279519
Phosphate to oleoyl-linoleoyl-glycerol (18:1 to 18:2) [2] ratio	rs12316258	12	26186284	G	A	-0.055994	0.0100488	G	A	-0.0203458	0.0170511
Phosphate to oleoyl-linoleoyl-glycerol (18:1 to 18:2) [2] ratio	rs12379386	9	38081213	A	G	0.061197	0.0127389	A	G	-0.0234884	0.0276581
Phosphate to oleoyl-linoleoyl-glycerol (18:1 to 18:2) [2] ratio	rs12434611	14	72644894	G	A	0.0488751	0.0102844	G	A	-0.0136428	0.0170658
Phosphate to oleoyl-linoleoyl-glycerol (18:1 to 18:2) [2] ratio	rs1255984	14	64187713	A	G	-0.0656476	0.00950488	A	G	0.00324833	0.01554
Phosphate to oleoyl-linoleoyl-glycerol (18:1 to 18:2) [2] ratio	rs12620829	2	102030583	T	A	-0.0429813	0.00971377	T	A	0.016044	0.0177714
Phosphate to oleoyl-linoleoyl-glycerol (18:1 to 18:2) [2] ratio	rs12683533	9	20282521	A	C	0.0543055	0.0113863	A	C	-0.00694289	0.0181579
Phosphate to oleoyl-linoleoyl-glycerol (18:1 to 18:2) [2] ratio	rs12714182	2	86356598	A	G	-0.0497119	0.0098677	A	G	0.00285711	0.0159149
Phosphate to oleoyl-linoleoyl-glycerol (18:1 to 18:2) [2] ratio	rs12809354	12	32825503	T	C	0.0605131	0.0136705	T	C	-0.0144527	0.0213945
Phosphate to oleoyl-linoleoyl-glycerol (18:1 to 18:2) [2] ratio	rs12855310	13	22798408	A	T	0.0730367	0.0114366	A	T	-0.00412982	0.0170902
Phosphate to oleoyl-linoleoyl-glycerol (18:1 to 18:2) [2] ratio	rs12932445	16	73035989	T	C	0.172088	0.011094	T	C	-0.00843777	0.0203381
Phosphate to oleoyl-linoleoyl-glycerol (18:1 to 18:2) [2] ratio	rs12957328	18	60671902	T	C	-0.0421296	0.00953206	T	C	-0.00320368	0.0156465
Phosphate to oleoyl-linoleoyl-glycerol (18:1 to 18:2) [2] ratio	rs12980851	19	18771394	G	A	-0.0715943	0.0145594	G	A	0.0216474	0.0312172
Phosphate to oleoyl-linoleoyl-glycerol (18:1 to 18:2) [2] ratio	rs13148163	4	76583247	T	C	0.0516443	0.0095719	T	C	0.0125151	0.0165262
Phosphate to oleoyl-linoleoyl-glycerol (18:1 to 18:2) [2] ratio	rs13208190	6	142824622	T	A	0.0470754	0.0102753	T	A	0.0195284	0.01711
Phosphate to oleoyl-linoleoyl-glycerol (18:1 to 18:2) [2] ratio	rs13328132	5	112143318	T	C	-0.179761	0.039479	T	C	0.116302	0.0794624
Phosphate to oleoyl-linoleoyl-glycerol (18:1 to 18:2) [2] ratio	rs13334784	16	84270899	G	A	0.0790368	0.0163101	G	A	-0.0368909	0.0307367
Phosphate to oleoyl-linoleoyl-glycerol (18:1 to 18:2) [2] ratio	rs1335071	10	114080358	C	G	0.0464597	0.0101355	C	G	0.022329	0.0164117
Phosphate to oleoyl-linoleoyl-glycerol (18:1 to 18:2) [2] ratio	rs139277460	16	1932335	C	G	0.319291	0.039789	C	G	-0.161401	0.0966906
Phosphate to oleoyl-linoleoyl-glycerol (18:1 to 18:2) [2] ratio	rs140185678	16	1953015	G	A	0.11981	0.0226518	G	A	-0.0154132	0.0437803
Phosphate to oleoyl-linoleoyl-glycerol (18:1 to 18:2) [2] ratio	rs140573710	8	106622269	C	A	0.395026	0.0815371	C	A	0.0294907	0.0794712
Phosphate to oleoyl-linoleoyl-glycerol (18:1 to 18:2) [2] ratio	rs141829199	21	34023597	G	A	0.173171	0.0363267	G	A	0.0308341	0.0649623
Phosphate to oleoyl-linoleoyl-glycerol (18:1 to 18:2) [2] ratio	rs142863526	7	71733640	G	A	0.159327	0.0307283	G	A	0.104924	0.0578759
Phosphate to oleoyl-linoleoyl-glycerol (18:1 to 18:2) [2] ratio	rs143073999	10	79362726	C	A	-0.126835	0.0214608	C	A	-0.0660439	0.0995844
Phosphate to oleoyl-linoleoyl-glycerol (18:1 to 18:2) [2] ratio	rs143246952	2	163560391	T	C	0.106212	0.0218936	T	C	0.0273195	0.0567976
Phosphate to oleoyl-linoleoyl-glycerol (18:1 to 18:2) [2] ratio	rs1453011	5	114958078	A	G	-0.0548613	0.00951479	A	G	-0.00278472	0.0157053
Phosphate to oleoyl-linoleoyl-glycerol (18:1 to 18:2) [2] ratio	rs1471085	2	198251842	T	A	0.0547612	0.0121365	T	A	0.00682098	0.0225376
Phosphate to oleoyl-linoleoyl-glycerol (18:1 to 18:2) [2] ratio	rs147537304	12	27621420	A	G	-0.0565678	0.0128012	A	G	-0.0261912	0.0259817
Phosphate to oleoyl-linoleoyl-glycerol (18:1 to 18:2) [2] ratio	rs1542905	8	878494	T	A	-0.0570258	0.0120326	T	A	0.00846282	0.0222332
Phosphate to oleoyl-linoleoyl-glycerol (18:1 to 18:2) [2] ratio	rs1555959	20	10955381	T	G	0.0590424	0.0108834	T	G	0.0242477	0.0186485
Phosphate to oleoyl-linoleoyl-glycerol (18:1 to 18:2) [2] ratio	rs1558902	16	53769662	T	A	0.0608442	0.00957676	T	A	-0.0322771	0.0157408
Phosphate to oleoyl-linoleoyl-glycerol (18:1 to 18:2) [2] ratio	rs167479	19	11416089	T	G	0.0820876	0.00960641	T	G	-0.00681605	0.0156462
Phosphate to oleoyl-linoleoyl-glycerol (18:1 to 18:2) [2] ratio	rs1689040	12	89584456	C	T	-0.0508997	0.0104653	C	T	-0.00407006	0.0158211
Phosphate to oleoyl-linoleoyl-glycerol (18:1 to 18:2) [2] ratio	rs16894189	6	28673357	C	T	0.067248	0.0152234	C	T	-0.00894366	0.0262159
Phosphate to oleoyl-linoleoyl-glycerol (18:1 to 18:2) [2] ratio	rs16940529	18	1461144	T	C	0.0866115	0.0193008	T	C	-0.00181174	0.0305451
Phosphate to oleoyl-linoleoyl-glycerol (18:1 to 18:2) [2] ratio	rs16998073	4	80263187	A	T	0.0809631	0.0101971	A	T	0.0217775	0.0174353
Phosphate to oleoyl-linoleoyl-glycerol (18:1 to 18:2) [2] ratio	rs17060681	8	21969880	G	A	-0.0906781	0.0172619	G	A	0.0452571	0.0236591
Phosphate to oleoyl-linoleoyl-glycerol (18:1 to 18:2) [2] ratio	rs17079741	6	118131194	C	T	0.0765749	0.0158344	C	T	-0.0325	0.0261983
Phosphate to oleoyl-linoleoyl-glycerol (18:1 to 18:2) [2] ratio	rs172314	8	17918925	T	G	0.106613	0.021854	T	G	0.0445522	0.046913
Phosphate to oleoyl-linoleoyl-glycerol (18:1 to 18:2) [2] ratio	rs1725074	7	27105302	C	T	0.0772704	0.0135258	C	T	-0.0320075	0.0228349
Phosphate to oleoyl-linoleoyl-glycerol (18:1 to 18:2) [2] ratio	rs1734116	12	6606427	A	G	0.0553171	0.0110128	A	G	0.0161892	0.0202645
Phosphate to oleoyl-linoleoyl-glycerol (18:1 to 18:2) [2] ratio	rs17430364	8	117851206	A	T	0.0730394	0.0127575	A	T	0.0154129	0.0200007
Phosphate to oleoyl-linoleoyl-glycerol (18:1 to 18:2) [2] ratio	rs17490854	2	145984604	A	C	-0.0637199	0.0138409	A	C	0.0328064	0.0201131
Phosphate to oleoyl-linoleoyl-glycerol (18:1 to 18:2) [2] ratio	rs17608766	17	46935905	T	C	0.109382	0.0123853	T	C	-0.0193388	0.0221695
Phosphate to oleoyl-linoleoyl-glycerol (18:1 to 18:2) [2] ratio	rs17810431	14	76964338	T	A	-0.0688	0.00964778	T	A	-0.0277752	0.016382
Phosphate to oleoyl-linoleoyl-glycerol (18:1 to 18:2) [2] ratio	rs181301085	9	116901111	T	C	0.190567	0.0424109	T	C	-0.0852376	0.0782421
Phosphate to oleoyl-linoleoyl-glycerol (18:1 to 18:2) [2] ratio	rs1813517	10	18219530	G	C	-0.054787	0.00955499	G	C	-0.0252953	0.0168431
Phosphate to oleoyl-linoleoyl-glycerol (18:1 to 18:2) [2] ratio	rs1843050	3	69354767	T	C	-0.0551854	0.0108144	T	C	-0.0424307	0.0177309
Phosphate to oleoyl-linoleoyl-glycerol (18:1 to 18:2) [2] ratio	rs187454241	3	129606797	T	C	-0.0916521	0.0189177	T	C	0.010968	0.0311111
Phosphate to oleoyl-linoleoyl-glycerol (18:1 to 18:2) [2] ratio	rs188839126	9	36883995	T	A	-0.0716251	0.0154582	T	A	0.0297283	0.0289785
Phosphate to oleoyl-linoleoyl-glycerol (18:1 to 18:2) [2] ratio	rs1902803	5	299958	A	G	-0.0592077	0.00953533	A	G	-0.0115714	0.0156568
Phosphate to oleoyl-linoleoyl-glycerol (18:1 to 18:2) [2] ratio	rs191450282	2	214633790	T	G	0.298289	0.0653581	T	G	-0.0164949	0.0694951
Phosphate to oleoyl-linoleoyl-glycerol (18:1 to 18:2) [2] ratio	rs1978170	7	38717809	A	G	-0.0464778	0.0104135	A	G	-0.015357	0.0166442
Phosphate to oleoyl-linoleoyl-glycerol (18:1 to 18:2) [2] ratio	rs1980936	9	16746984	T	G	0.0607218	0.0108307	T	G	0.0226734	0.0177945
Phosphate to oleoyl-linoleoyl-glycerol (18:1 to 18:2) [2] ratio	rs1997288	2	180653637	C	T	0.0436178	0.00976673	C	T	0.0234702	0.0160895
Phosphate to oleoyl-linoleoyl-glycerol (18:1 to 18:2) [2] ratio	rs202142	7	102012025	T	C	0.048894	0.00995904	T	C	0.0199176	0.0165951
Phosphate to oleoyl-linoleoyl-glycerol (18:1 to 18:2) [2] ratio	rs2023844	7	27203619	G	A	0.120697	0.0163792	G	A	0.0101545	0.0301561
Phosphate to oleoyl-linoleoyl-glycerol (18:1 to 18:2) [2] ratio	rs2059850	19	12553333	C	A	-0.045921	0.00971515	C	A	-0.00478275	0.0165101
Phosphate to oleoyl-linoleoyl-glycerol (18:1 to 18:2) [2] ratio	rs216199	17	2297577	C	T	-0.0676204	0.00977654	C	T	-0.0114895	0.0159015
Phosphate to oleoyl-linoleoyl-glycerol (18:1 to 18:2) [2] ratio	rs2217884	3	24425711	T	C	-0.0513481	0.00980924	T	C	8.57849e-05	0.0157172
Phosphate to oleoyl-linoleoyl-glycerol (18:1 to 18:2) [2] ratio	rs2228203	2	69806452	C	T	-0.0488502	0.0108122	C	T	0.0219621	0.0196082
Phosphate to oleoyl-linoleoyl-glycerol (18:1 to 18:2) [2] ratio	rs2229842	12	124337150	C	T	0.0638725	0.0105541	C	T	-0.0189122	0.0226027
Phosphate to oleoyl-linoleoyl-glycerol (18:1 to 18:2) [2] ratio	rs2289279	5	72246376	T	C	-0.0703564	0.0125854	T	C	-0.00785774	0.0225147
Phosphate to oleoyl-linoleoyl-glycerol (18:1 to 18:2) [2] ratio	rs2301783	12	47788458	A	C	-0.0634488	0.0142827	A	C	-0.0019103	0.0250234
Phosphate to oleoyl-linoleoyl-glycerol (18:1 to 18:2) [2] ratio	rs2303518	15	41817777	T	G	0.0433896	0.00978341	T	G	-0.000130973	0.0164421
Phosphate to oleoyl-linoleoyl-glycerol (18:1 to 18:2) [2] ratio	rs2303926	7	151035938	T	A	-0.0484447	0.0103326	T	A	-0.0258572	0.0164131
Phosphate to oleoyl-linoleoyl-glycerol (18:1 to 18:2) [2] ratio	rs231276	3	66377461	A	G	0.0454342	0.00979528	A	G	0.00942752	0.0157335
Phosphate to oleoyl-linoleoyl-glycerol (18:1 to 18:2) [2] ratio	rs2317972	16	82433871	G	A	-0.076065	0.016528	G	A	-0.0374708	0.0271105
Phosphate to oleoyl-linoleoyl-glycerol (18:1 to 18:2) [2] ratio	rs2335249	1	154742838	T	C	0.0611135	0.00958887	T	C	0.0173373	0.0156063
Phosphate to oleoyl-linoleoyl-glycerol (18:1 to 18:2) [2] ratio	rs2384407	12	114351421	G	A	0.10649	0.0104082	G	A	0.000406338	0.0173573
Phosphate to oleoyl-linoleoyl-glycerol (18:1 to 18:2) [2] ratio	rs2478542	1	230743765	T	C	0.0553271	0.0116521	T	C	-0.00691165	0.0187812
Phosphate to oleoyl-linoleoyl-glycerol (18:1 to 18:2) [2] ratio	rs2521501	15	90894158	A	T	0.0596921	0.0107812	A	T	0.0278054	0.0168203
Phosphate to oleoyl-linoleoyl-glycerol (18:1 to 18:2) [2] ratio	rs2569876	6	1616160	A	G	-0.0753792	0.0167358	A	G	0.00784354	0.0237657
Phosphate to oleoyl-linoleoyl-glycerol (18:1 to 18:2) [2] ratio	rs2687941	13	50186227	T	C	0.0524628	0.00951399	T	C	0.0077312	0.0156694
Phosphate to oleoyl-linoleoyl-glycerol (18:1 to 18:2) [2] ratio	rs2707275	2	37888394	C	T	-0.0540584	0.00956508	C	T	0.0152422	0.0160243
Phosphate to oleoyl-linoleoyl-glycerol (18:1 to 18:2) [2] ratio	rs2712003	4	39010887	C	T	-0.0515792	0.0114153	C	T	0.0141941	0.0192185
Phosphate to oleoyl-linoleoyl-glycerol (18:1 to 18:2) [2] ratio	rs2723064	2	65052671	T	C	-0.0687425	0.0100045	T	C	-0.0176323	0.0159435
Phosphate to oleoyl-linoleoyl-glycerol (18:1 to 18:2) [2] ratio	rs2783518	14	42083597	C	A	0.044488	0.00957242	C	A	-0.00839617	0.0158925
Phosphate to oleoyl-linoleoyl-glycerol (18:1 to 18:2) [2] ratio	rs2823152	21	15214452	T	C	-0.0445913	0.00951605	T	C	0.0122553	0.0157339
Phosphate to oleoyl-linoleoyl-glycerol (18:1 to 18:2) [2] ratio	rs2834618	21	34746814	T	G	-0.0863171	0.0150908	T	G	0.00139459	0.025977
Phosphate to oleoyl-linoleoyl-glycerol (18:1 to 18:2) [2] ratio	rs2836949	21	39230530	C	A	-0.0564162	0.00954213	C	A	0.00389785	0.0157514
Phosphate to oleoyl-linoleoyl-glycerol (18:1 to 18:2) [2] ratio	rs28456085	4	38391648	A	T	-0.0484728	0.0095589	A	T	-0.00812683	0.0156753
Phosphate to oleoyl-linoleoyl-glycerol (18:1 to 18:2) [2] ratio	rs28564461	8	101732493	G	A	0.0711094	0.0158453	G	A	-0.0290209	0.0243269
Phosphate to oleoyl-linoleoyl-glycerol (18:1 to 18:2) [2] ratio	rs2894959	15	95581063	G	A	0.0471665	0.00962245	G	A	0.0111457	0.0162397
Phosphate to oleoyl-linoleoyl-glycerol (18:1 to 18:2) [2] ratio	rs2900084	5	114421342	G	A	0.0512788	0.0102748	G	A	-0.0124321	0.0165831
Phosphate to oleoyl-linoleoyl-glycerol (18:1 to 18:2) [2] ratio	rs2957693	11	10347147	C	T	0.0463663	0.00951742	C	T	-0.00225648	0.0158268
Phosphate to oleoyl-linoleoyl-glycerol (18:1 to 18:2) [2] ratio	rs3010959	9	105879527	C	T	-0.0641491	0.0121767	C	T	-0.042226	0.0212271
Phosphate to oleoyl-linoleoyl-glycerol (18:1 to 18:2) [2] ratio	rs312759	17	70351774	A	G	0.0498034	0.00970261	A	G	-0.0161915	0.0156688
Phosphate to oleoyl-linoleoyl-glycerol (18:1 to 18:2) [2] ratio	rs3176326	6	36679512	G	A	-0.0698331	0.0126383	G	A	0.0105932	0.0195183
Phosphate to oleoyl-linoleoyl-glycerol (18:1 to 18:2) [2] ratio	rs34362160	12	114935593	A	C	0.0649383	0.00958287	A	C	-0.0234312	0.0159629
Phosphate to oleoyl-linoleoyl-glycerol (18:1 to 18:2) [2] ratio	rs34466616	18	23472089	C	T	0.0442915	0.00948629	C	T	0.00743866	0.0155663
Phosphate to oleoyl-linoleoyl-glycerol (18:1 to 18:2) [2] ratio	rs35091613	12	57876897	C	T	0.0895218	0.0176308	C	T	0.0310172	0.0373763
Phosphate to oleoyl-linoleoyl-glycerol (18:1 to 18:2) [2] ratio	rs35504893	2	178556567	C	T	0.11208	0.0113084	C	T	0.0222691	0.0200572
Phosphate to oleoyl-linoleoyl-glycerol (18:1 to 18:2) [2] ratio	rs35783704	8	104954030	G	A	-0.0803008	0.0131604	G	A	0.0765677	0.0265659
Phosphate to oleoyl-linoleoyl-glycerol (18:1 to 18:2) [2] ratio	rs359477	5	173878429	T	C	-0.0537599	0.00951136	T	C	0.0108093	0.0155741
Phosphate to oleoyl-linoleoyl-glycerol (18:1 to 18:2) [2] ratio	rs370513533	9	32224751	C	T	0.0877173	0.0147	C	T	0.0372401	0.0264997
Phosphate to oleoyl-linoleoyl-glycerol (18:1 to 18:2) [2] ratio	rs3729833	14	23413975	C	T	0.0712739	0.0145807	C	T	0.050678	0.0215734
Phosphate to oleoyl-linoleoyl-glycerol (18:1 to 18:2) [2] ratio	rs3734214	6	22571185	C	G	0.051105	0.0109242	C	G	0.0219397	0.016248
Phosphate to oleoyl-linoleoyl-glycerol (18:1 to 18:2) [2] ratio	rs3737883	1	203065778	A	G	-0.078274	0.00984722	A	G	0.036127	0.0156121
Phosphate to oleoyl-linoleoyl-glycerol (18:1 to 18:2) [2] ratio	rs3746159	19	2210270	C	T	0.0896885	0.0144742	C	T	0.00362678	0.0251878
Phosphate to oleoyl-linoleoyl-glycerol (18:1 to 18:2) [2] ratio	rs376404	6	117259057	T	G	-0.0580118	0.0115764	T	G	0.00355406	0.0183321
Phosphate to oleoyl-linoleoyl-glycerol (18:1 to 18:2) [2] ratio	rs3765618	11	128899981	C	G	0.131111	0.0157815	C	G	-0.00121485	0.0284623
Phosphate to oleoyl-linoleoyl-glycerol (18:1 to 18:2) [2] ratio	rs3785837	17	61391581	G	A	0.0533169	0.0110019	G	A	0.00321712	0.0184166
Phosphate to oleoyl-linoleoyl-glycerol (18:1 to 18:2) [2] ratio	rs3786666	19	49921778	C	T	0.0518527	0.00954198	C	T	0.00984162	0.0162205
Phosphate to oleoyl-linoleoyl-glycerol (18:1 to 18:2) [2] ratio	rs3807989	7	116546187	A	G	0.108801	0.00960941	A	G	-0.0096835	0.0155591
Phosphate to oleoyl-linoleoyl-glycerol (18:1 to 18:2) [2] ratio	rs3918226	7	150993088	C	T	0.0992437	0.0188856	C	T	-0.00210491	0.0285738
Phosphate to oleoyl-linoleoyl-glycerol (18:1 to 18:2) [2] ratio	rs3922843	3	38582852	A	G	-0.0692659	0.0112823	A	G	-0.00241349	0.0176967
Phosphate to oleoyl-linoleoyl-glycerol (18:1 to 18:2) [2] ratio	rs41285458	6	105115802	A	G	-0.124483	0.025872	A	G	0.0652916	0.0752877
Phosphate to oleoyl-linoleoyl-glycerol (18:1 to 18:2) [2] ratio	rs4150196	5	140347056	C	T	0.0523094	0.00955442	C	T	-0.0192894	0.0158642
Phosphate to oleoyl-linoleoyl-glycerol (18:1 to 18:2) [2] ratio	rs453140	1	228264125	C	T	0.0547992	0.0099407	C	T	0.00256894	0.016993
Phosphate to oleoyl-linoleoyl-glycerol (18:1 to 18:2) [2] ratio	rs4558697	3	194213634	T	C	-0.0457988	0.00970962	T	C	-0.0290788	0.0160727
Phosphate to oleoyl-linoleoyl-glycerol (18:1 to 18:2) [2] ratio	rs4642101	3	12800724	T	G	0.0891348	0.00973728	T	G	-0.0056721	0.016253
Phosphate to oleoyl-linoleoyl-glycerol (18:1 to 18:2) [2] ratio	rs464901	22	18114735	T	C	-0.0525484	0.0102949	T	C	0.00364551	0.01647
Phosphate to oleoyl-linoleoyl-glycerol (18:1 to 18:2) [2] ratio	rs4660184	1	41058866	T	C	-0.0521089	0.00949291	T	C	0.0201408	0.0155646
Phosphate to oleoyl-linoleoyl-glycerol (18:1 to 18:2) [2] ratio	rs4670627	2	36819568	C	T	0.0424604	0.00956534	C	T	-0.00792387	0.0157112
Phosphate to oleoyl-linoleoyl-glycerol (18:1 to 18:2) [2] ratio	rs4673912	2	200304270	G	T	0.0497315	0.00950219	G	T	0.0186484	0.0161437
Phosphate to oleoyl-linoleoyl-glycerol (18:1 to 18:2) [2] ratio	rs4707917	6	71537515	G	A	0.049647	0.0108437	G	A	0.00455422	0.0176362
Phosphate to oleoyl-linoleoyl-glycerol (18:1 to 18:2) [2] ratio	rs4918162	10	105545511	T	C	0.0443674	0.00952858	T	C	0.00877436	0.0157311
Phosphate to oleoyl-linoleoyl-glycerol (18:1 to 18:2) [2] ratio	rs4957687	5	107107352	A	G	-0.0443794	0.0094975	A	G	-0.00395171	0.0155061
Phosphate to oleoyl-linoleoyl-glycerol (18:1 to 18:2) [2] ratio	rs5030241	11	32402750	A	T	0.0564404	0.0108491	A	T	-0.000779986	0.0172523
Phosphate to oleoyl-linoleoyl-glycerol (18:1 to 18:2) [2] ratio	rs55727648	12	114410640	T	C	0.0633228	0.0142629	T	C	-0.0182288	0.0213682
Phosphate to oleoyl-linoleoyl-glycerol (18:1 to 18:2) [2] ratio	rs55729900	4	173733984	A	G	-0.0810649	0.0131823	A	G	0.0253064	0.0295733
Phosphate to oleoyl-linoleoyl-glycerol (18:1 to 18:2) [2] ratio	rs55734480	7	14332384	G	A	0.0543489	0.0110761	G	A	-0.00291124	0.0178316
Phosphate to oleoyl-linoleoyl-glycerol (18:1 to 18:2) [2] ratio	rs55885184	15	80215091	T	C	0.0676924	0.0100238	T	C	0.00415409	0.0167923
Phosphate to oleoyl-linoleoyl-glycerol (18:1 to 18:2) [2] ratio	rs55985730	7	128776990	T	G	0.119939	0.0172374	T	G	0.0645117	0.0336413
Phosphate to oleoyl-linoleoyl-glycerol (18:1 to 18:2) [2] ratio	rs56147946	1	170046896	C	T	0.154648	0.0241221	C	T	-0.0299844	0.0407887
Phosphate to oleoyl-linoleoyl-glycerol (18:1 to 18:2) [2] ratio	rs562434	11	1871700	G	A	0.0463146	0.0097047	G	A	-0.0149565	0.0163222
Phosphate to oleoyl-linoleoyl-glycerol (18:1 to 18:2) [2] ratio	rs56388234	5	159072359	G	A	-0.0481614	0.0098843	G	A	0.00517834	0.0188141
Phosphate to oleoyl-linoleoyl-glycerol (18:1 to 18:2) [2] ratio	rs579459	9	133278724	C	T	-0.0711657	0.0113639	C	T	-0.0135238	0.0185475
Phosphate to oleoyl-linoleoyl-glycerol (18:1 to 18:2) [2] ratio	rs59430691	6	16414322	G	A	-0.117997	0.0156891	G	A	0.01952	0.0220135
Phosphate to oleoyl-linoleoyl-glycerol (18:1 to 18:2) [2] ratio	rs59912940	12	121826740	G	A	0.163048	0.0330234	G	A	0.0582264	0.116795
Phosphate to oleoyl-linoleoyl-glycerol (18:1 to 18:2) [2] ratio	rs6038442	20	6344876	G	T	0.0545709	0.00981788	G	T	0.00835242	0.0160646
Phosphate to oleoyl-linoleoyl-glycerol (18:1 to 18:2) [2] ratio	rs6072345	20	41341794	G	A	-0.0571607	0.0115558	G	A	-0.0409767	0.0222961
Phosphate to oleoyl-linoleoyl-glycerol (18:1 to 18:2) [2] ratio	rs607465	6	7129330	A	G	0.0936142	0.0178232	A	G	0.0168933	0.0310627
Phosphate to oleoyl-linoleoyl-glycerol (18:1 to 18:2) [2] ratio	rs6113183	20	21286459	C	T	-0.0624231	0.0102276	C	T	-0.00559628	0.0162713
Phosphate to oleoyl-linoleoyl-glycerol (18:1 to 18:2) [2] ratio	rs6122011	20	62559739	G	T	-0.0510183	0.00997816	G	T	0.0131054	0.0160296
Phosphate to oleoyl-linoleoyl-glycerol (18:1 to 18:2) [2] ratio	rs61733708	8	17655975	T	C	-0.17009	0.036964	T	C	0.0586452	0.0765819
Phosphate to oleoyl-linoleoyl-glycerol (18:1 to 18:2) [2] ratio	rs62362289	5	85316436	A	G	0.0681532	0.0143266	A	G	-0.0282387	0.021548
Phosphate to oleoyl-linoleoyl-glycerol (18:1 to 18:2) [2] ratio	rs6440095	3	142606906	A	T	0.0609692	0.0134674	A	T	0.0395791	0.0208615
Phosphate to oleoyl-linoleoyl-glycerol (18:1 to 18:2) [2] ratio	rs6504403	17	66205694	G	T	-0.0725955	0.0125005	G	T	0.0458159	0.0204499
Phosphate to oleoyl-linoleoyl-glycerol (18:1 to 18:2) [2] ratio	rs651386	1	170622169	A	T	-0.0857505	0.00979178	A	T	-0.0304191	0.0158819
Phosphate to oleoyl-linoleoyl-glycerol (18:1 to 18:2) [2] ratio	rs6537497	10	49096953	A	G	-0.0646094	0.00978913	A	G	0.0248971	0.015843
Phosphate to oleoyl-linoleoyl-glycerol (18:1 to 18:2) [2] ratio	rs6546620	2	25937071	T	C	0.0469931	0.0105848	T	C	-0.00953133	0.0200824
Phosphate to oleoyl-linoleoyl-glycerol (18:1 to 18:2) [2] ratio	rs6546692	2	71430887	T	A	0.0532218	0.00948206	T	A	-0.00980818	0.0157937
Phosphate to oleoyl-linoleoyl-glycerol (18:1 to 18:2) [2] ratio	rs6801957	3	38725824	T	C	0.0694208	0.00954584	T	C	0.00630395	0.0156284
Phosphate to oleoyl-linoleoyl-glycerol (18:1 to 18:2) [2] ratio	rs6838973	4	110844339	C	T	-0.173161	0.00942751	C	T	0.0251132	0.0156578
Phosphate to oleoyl-linoleoyl-glycerol (18:1 to 18:2) [2] ratio	rs6859500	5	128724148	C	T	-0.0504556	0.0097969	C	T	-0.0100099	0.0164958
Phosphate to oleoyl-linoleoyl-glycerol (18:1 to 18:2) [2] ratio	rs694859	6	117235337	C	T	0.0664462	0.0118598	C	T	-0.0148487	0.0189054
Phosphate to oleoyl-linoleoyl-glycerol (18:1 to 18:2) [2] ratio	rs6981009	8	140431009	G	A	0.0516315	0.0116159	G	A	0.0170368	0.0169686
Phosphate to oleoyl-linoleoyl-glycerol (18:1 to 18:2) [2] ratio	rs700764	9	86320473	T	C	0.0433885	0.00958956	T	C	-0.00328692	0.0164229
Phosphate to oleoyl-linoleoyl-glycerol (18:1 to 18:2) [2] ratio	rs7118999	11	116774559	C	T	-0.0475357	0.0100318	C	T	-0.126778	0.0179246
Phosphate to oleoyl-linoleoyl-glycerol (18:1 to 18:2) [2] ratio	rs7123121	11	14091014	C	T	0.0479988	0.00957564	C	T	-0.00274947	0.0157067
Phosphate to oleoyl-linoleoyl-glycerol (18:1 to 18:2) [2] ratio	rs7132129	12	54129909	C	T	-0.0714732	0.0131181	C	T	-0.0291615	0.0217734
Phosphate to oleoyl-linoleoyl-glycerol (18:1 to 18:2) [2] ratio	rs71627581	5	43161249	G	A	-0.0654588	0.0126921	G	A	0.0244547	0.0251291
Phosphate to oleoyl-linoleoyl-glycerol (18:1 to 18:2) [2] ratio	rs7162918	15	90768096	T	C	-0.0552334	0.0099607	T	C	0.0110724	0.0167523
Phosphate to oleoyl-linoleoyl-glycerol (18:1 to 18:2) [2] ratio	rs7170238	15	66851325	C	G	0.0459862	0.00971873	C	G	-0.0116118	0.0163822
Phosphate to oleoyl-linoleoyl-glycerol (18:1 to 18:2) [2] ratio	rs7199289	16	13431281	T	C	0.0461077	0.00945905	T	C	0.00996583	0.015739
Phosphate to oleoyl-linoleoyl-glycerol (18:1 to 18:2) [2] ratio	rs726590	12	47730187	C	T	-0.199311	0.0430736	C	T	0.216938	0.0754703
Phosphate to oleoyl-linoleoyl-glycerol (18:1 to 18:2) [2] ratio	rs72692597	1	111912820	G	T	-0.0857283	0.0106119	G	T	0.0177522	0.016995
Phosphate to oleoyl-linoleoyl-glycerol (18:1 to 18:2) [2] ratio	rs72699046	1	112496139	G	C	0.062619	0.0131332	G	C	0.0216371	0.0295183
Phosphate to oleoyl-linoleoyl-glycerol (18:1 to 18:2) [2] ratio	rs72789392	16	72677612	T	C	0.108041	0.016751	T	C	0.0190562	0.0355
Phosphate to oleoyl-linoleoyl-glycerol (18:1 to 18:2) [2] ratio	rs72800840	16	30998465	G	A	0.119331	0.025343	G	A	-0.0406687	0.060382
Phosphate to oleoyl-linoleoyl-glycerol (18:1 to 18:2) [2] ratio	rs72843308	10	101254935	C	T	0.0635643	0.0116701	C	T	-0.0224223	0.0193355
Phosphate to oleoyl-linoleoyl-glycerol (18:1 to 18:2) [2] ratio	rs72892910	6	50849174	G	T	0.05384	0.0117198	G	T	0.00151032	0.0205566
Phosphate to oleoyl-linoleoyl-glycerol (18:1 to 18:2) [2] ratio	rs72921838	18	50652268	G	A	0.0792487	0.0171171	G	A	-0.0306639	0.0320419
Phosphate to oleoyl-linoleoyl-glycerol (18:1 to 18:2) [2] ratio	rs73024979	11	129411094	G	T	0.080753	0.0152473	G	T	-0.00829565	0.0276251
Phosphate to oleoyl-linoleoyl-glycerol (18:1 to 18:2) [2] ratio	rs73206619	3	195080713	G	T	0.0645421	0.0119323	G	T	-0.00906648	0.018619
Phosphate to oleoyl-linoleoyl-glycerol (18:1 to 18:2) [2] ratio	rs73684028	7	27695932	A	G	-0.107233	0.0234028	A	G	0.0270579	0.0329035
Phosphate to oleoyl-linoleoyl-glycerol (18:1 to 18:2) [2] ratio	rs74022964	15	73384923	C	T	0.0989177	0.0115988	C	T	-0.00160051	0.0214175
Phosphate to oleoyl-linoleoyl-glycerol (18:1 to 18:2) [2] ratio	rs7485516	12	20770908	A	C	0.0508612	0.00972228	A	C	0.00519357	0.0162018
Phosphate to oleoyl-linoleoyl-glycerol (18:1 to 18:2) [2] ratio	rs7528118	1	56503083	G	A	0.0583607	0.0108172	G	A	-0.0200148	0.0183063
Phosphate to oleoyl-linoleoyl-glycerol (18:1 to 18:2) [2] ratio	rs75746146	6	31723099	C	G	-0.0685135	0.0105059	C	G	-0.0286469	0.0236586
Phosphate to oleoyl-linoleoyl-glycerol (18:1 to 18:2) [2] ratio	rs7574892	2	174648092	G	A	0.0593834	0.00948329	G	A	0.026758	0.0157166
Phosphate to oleoyl-linoleoyl-glycerol (18:1 to 18:2) [2] ratio	rs7589428	2	43334632	A	G	-0.0442682	0.00948708	A	G	-0.0313745	0.0157613
Phosphate to oleoyl-linoleoyl-glycerol (18:1 to 18:2) [2] ratio	rs7627468	3	122227252	A	G	0.0462114	0.0103006	A	G	-0.0135037	0.017776
Phosphate to oleoyl-linoleoyl-glycerol (18:1 to 18:2) [2] ratio	rs7633500	3	89447932	G	A	-0.0645172	0.00956823	G	A	-0.00917521	0.016662
Phosphate to oleoyl-linoleoyl-glycerol (18:1 to 18:2) [2] ratio	rs76443711	10	73690031	G	C	-0.102214	0.0135122	G	C	-0.00605597	0.0229385
Phosphate to oleoyl-linoleoyl-glycerol (18:1 to 18:2) [2] ratio	rs7660298	4	103039611	T	C	0.0527772	0.0094713	T	C	-0.0219653	0.0157094
Phosphate to oleoyl-linoleoyl-glycerol (18:1 to 18:2) [2] ratio	rs76844366	16	71417021	T	A	0.0763987	0.0152828	T	A	-0.00351872	0.0342231
Phosphate to oleoyl-linoleoyl-glycerol (18:1 to 18:2) [2] ratio	rs76968846	1	147901447	G	A	-0.16225	0.0218654	G	A	-0.00563581	0.0368872
Phosphate to oleoyl-linoleoyl-glycerol (18:1 to 18:2) [2] ratio	rs77028772	4	147443768	G	A	0.093658	0.0141632	G	A	-0.00811947	0.0227055
Phosphate to oleoyl-linoleoyl-glycerol (18:1 to 18:2) [2] ratio	rs77035786	4	109735232	G	T	0.112204	0.0165824	G	T	-0.0602566	0.0500969
Phosphate to oleoyl-linoleoyl-glycerol (18:1 to 18:2) [2] ratio	rs77325656	8	123551185	A	G	0.0933192	0.0186196	A	G	-0.0516714	0.0326889
Phosphate to oleoyl-linoleoyl-glycerol (18:1 to 18:2) [2] ratio	rs77421029	2	176533555	G	C	-0.0993753	0.022035	G	C	-0.0199772	0.0314365
Phosphate to oleoyl-linoleoyl-glycerol (18:1 to 18:2) [2] ratio	rs7752678	6	12100869	T	C	-0.0452639	0.00993984	T	C	0.00280121	0.0162093
Phosphate to oleoyl-linoleoyl-glycerol (18:1 to 18:2) [2] ratio	rs776415	12	69628060	A	C	-0.0496828	0.00972472	A	C	0.0225559	0.016883
Phosphate to oleoyl-linoleoyl-glycerol (18:1 to 18:2) [2] ratio	rs7766533	6	75569442	G	A	-0.147115	0.0257958	G	A	0.0629852	0.044187
Phosphate to oleoyl-linoleoyl-glycerol (18:1 to 18:2) [2] ratio	rs7804154	7	131559296	G	A	-0.049118	0.0109688	G	A	3.73359e-05	0.0178364
Phosphate to oleoyl-linoleoyl-glycerol (18:1 to 18:2) [2] ratio	rs78302204	20	59160393	G	A	0.0899761	0.0127464	G	A	-0.0439421	0.0246041
Phosphate to oleoyl-linoleoyl-glycerol (18:1 to 18:2) [2] ratio	rs7900404	10	49300183	G	A	-0.0530254	0.0109493	G	A	0.0115911	0.0210459
Phosphate to oleoyl-linoleoyl-glycerol (18:1 to 18:2) [2] ratio	rs79390440	17	47944487	C	T	0.130214	0.0287512	C	T	0.0461301	0.0748711
Phosphate to oleoyl-linoleoyl-glycerol (18:1 to 18:2) [2] ratio	rs7962938	12	78428261	T	A	0.048897	0.00993019	T	A	-0.0161028	0.0169329
Phosphate to oleoyl-linoleoyl-glycerol (18:1 to 18:2) [2] ratio	rs798490	7	2761908	G	A	-0.0478581	0.00993342	G	A	0.0126278	0.0171491
Phosphate to oleoyl-linoleoyl-glycerol (18:1 to 18:2) [2] ratio	rs8010040	14	32505638	A	C	0.0606024	0.0109625	A	C	0.0203221	0.0168732
Phosphate to oleoyl-linoleoyl-glycerol (18:1 to 18:2) [2] ratio	rs868155	6	122068760	C	T	-0.0735395	0.0104498	C	T	9.30976e-05	0.0161346
Phosphate to oleoyl-linoleoyl-glycerol (18:1 to 18:2) [2] ratio	rs880315	1	10736809	T	C	0.0818861	0.00962224	T	C	0.0122092	0.0163165
Phosphate to oleoyl-linoleoyl-glycerol (18:1 to 18:2) [2] ratio	rs889129	19	9960278	T	A	0.061358	0.0121137	T	A	-0.0276184	0.0239117
Phosphate to oleoyl-linoleoyl-glycerol (18:1 to 18:2) [2] ratio	rs903912	1	2357811	C	G	0.0596721	0.0126116	C	G	0.00876311	0.0207196
Phosphate to oleoyl-linoleoyl-glycerol (18:1 to 18:2) [2] ratio	rs9324241	13	113412465	A	G	0.0498421	0.00952457	A	G	0.0274879	0.0160816
Phosphate to oleoyl-linoleoyl-glycerol (18:1 to 18:2) [2] ratio	rs9367994	6	18394562	C	T	0.0706992	0.0102213	C	T	0.00272859	0.0183831
Phosphate to oleoyl-linoleoyl-glycerol (18:1 to 18:2) [2] ratio	rs954637	5	173220999	A	G	-0.0549736	0.0102232	A	G	-0.00425943	0.0161178
Phosphate to oleoyl-linoleoyl-glycerol (18:1 to 18:2) [2] ratio	rs9593580	13	81708544	T	C	0.0501532	0.0109902	T	C	0.0331017	0.0217641
[truncated: 359 more rows]

## Sheet: Table 2
Table 2. Significant metabolic pathways involved in the pathogenesis of cardiovascular disease
GWAS catalogue ID	HMDB ID		Metabolites
Aortic aneurysm
GCST90199805	HMDB0000782	Lipid	Octadecanedioate (C18-DC)
GCST90199876	HMDB0010169	Lipid	Palmitoyl sphingomyelin (d18:1/16:0)
GCST90200131	NA	Lipid	Sphingomyelin (d18:1/19:0, d19:1/18:0)*
GCST90200676	HMDB0006029	Amino Acid	N-acetylglutamine
Atrial fibrillation and flutter
GCST90199676	HMDB0011567	Lipid	1-oleoylglycerol (18:1)
GCST90200143	NA	Lipid	Nervonoylcarnitine (C24:1)*
GCST90200224	HMDB13211	Amino Acid	2-ketocaprylate
GCST90200594	NA	Unknown	X-21467
GCST90200616	NA	Unknown	X-23659
GCST90200675	HMDB0000866	Amino Acid	N-acetyltyrosine
GCST90200900	NA	ratio	Phosphate to oleoyl-linoleoyl-glycerol (18:1 to 18:2) [2] ratio
Heart failure
GCST90200241	NA	Lipid	Pregnenetriol sulfate*
GCST90200661	NA	Unknown	X-25422
Stroke
GCST90199806	HMDB0000872	Lipid	Tetradecanedioate (C14-DC)
GCST90199807	HMDB0000672	Lipid	Hexadecanedioate (C16-DC)
GCST90200594	NA	Unknown	X-21467
